# Supplementary material for: Effects of Simulated Marker Placement Deviations on Running Kinematics and Evaluation of a Morphometric-Based Placement Feedback Method
Source: PLoS One. 2016 Jan 14;11(1):e0147111. doi: 10.1371/journal.pone.0147111 (PMC4713202; doi:10.1371/journal.pone.0147111)
Supplement: S5 Dataset — (XLSX) [file pone.0147111.s005.xlsx]

## Sheet: S001
			Marker/Coordinate	Left Greater Trochanter/Anteroposterior		Marker/Coordinate	Left Greater Trochanter/Vertical		Marker/Coordinate	Right Greater Trochanter/Anteroposterior		Marker/Coordinate	Right Greater Trochanter/Vertical		Marker/Coordinate	Right Lateral Knee/Anteroposterior		Marker/Coordinate	Right Lateral Knee/Vertical		Marker/Coordinate	Right Medial Knee/Anteroposterior		Marker/Coordinate	Right Medial Knee/Vertical		Marker/Coordinate	Right Lateral Malleolus/Anteroposterior		Marker/Coordinate	Right Lateral Malleolus/Vertical		Marker/Coordinate	Right Medial Malleolus/Anteroposterior		Marker/Coordinate	Right Medial Malleolus/Vertical		Marker/Coordinate	Left Lateral Knee/Anteroposterior		Marker/Coordinate	Left Lateral Knee/Vertical		Marker/Coordinate	Left Medial Knee/Anteroposterior		Marker/Coordinate	Left Medial Knee/Vertical
			Error (mm)	17.15		Error (mm)	27.78		Error (mm)	10.19		Error (mm)	17.24		Error (mm)	-19.74		Error (mm)	-19.64		Error (mm)	15.16		Error (mm)	1.67		Error (mm)	-6.11		Error (mm)	-6.02		Error (mm)	-27.35		Error (mm)	9.82		Error (mm)	-20.25		Error (mm)	-10.33		Error (mm)	7.35		Error (mm)	-5.76
Angles (deg) and Velocities (deg/sec)	Unaltered
	Left	Right	Left	Right		Left	Right		Left	Right		Left	Right		Left	Right		Left	Right		Left	Right		Left	Right		Left	Right		Left	Right		Left	Right		Left	Right		Left	Right		Left	Right		Left	Right		Left	Right
ANKLE DF PEAK ANGLE	24.4	22.96	24.4	22.96		24.4	22.96		24.4	22.96		24.4	22.96		24.4	21.58		24.4	22.98		24.4	24.01		24.4	22.96		24.4	23.39		24.4	22.95		24.4	24.9		24.4	22.97		23.01	22.96		24.4	22.96		24.9	22.96		24.4	22.96
ANKLE EVE PEAK ANGLE	-1.24	-2.88	-1.24	-2.88		-1.24	-2.88		-1.24	-2.88		-1.24	-2.88		-1.24	-3.24		-1.24	-2.77		-1.24	-2.6		-1.24	-2.88		-1.24	-2.75		-1.24	-2.91		-1.24	-2.36		-1.24	-2.82		-1.65	-2.88		-1.19	-2.88		-1.09	-2.88		-1.21	-2.88
ANKLE EVE EXCURSION	-5.83	-7.52	-5.83	-7.52		-5.83	-7.52		-5.83	-7.52		-5.83	-7.52		-5.83	-7.8		-5.83	-7.51		-5.83	-7.3		-5.83	-7.52		-5.83	-7.43		-5.83	-7.52		-5.83	-7.13		-5.83	-7.52		-5.96	-7.52		-5.83	-7.52		-5.79	-7.52		-5.83	-7.52
ANKLE ROT PEAK ANGLE	-6.22	-1.71	-6.22	-1.71		-6.22	-1.71		-6.22	-1.71		-6.22	-1.71		-6.22	-1.49		-6.22	-1.72		-6.22	-1.88		-6.22	-1.71		-6.22	2.6		-6.22	-1.8		-6.22	-20.98		-6.22	-1.87		-5.86	-1.71		-6.22	-1.71		-6.35	-1.71		-6.22	-1.71
ANKLE ROT EXCURSION	-9.92	-12.9	-9.92	-12.9		-9.92	-12.9		-9.92	-12.9		-9.92	-12.9		-9.92	-12.76		-9.92	-12.91		-9.92	-13		-9.92	-12.9		-9.92	-12.95		-9.92	-12.9		-9.92	-13.13		-9.92	-12.9		-9.86	-12.9		-9.92	-12.9		-9.94	-12.9		-9.92	-12.9
KNEE FLEX PEAK ANGLE	-46.96	-46.32	-45.28	-45.73		-47.08	-46.4		-46.63	-45.27		-46.99	-46.47		-46.96	-43.5		-46.96	-46.49		-46.96	-48.5		-46.96	-46.31		-46.96	-46.08		-46.96	-46.32		-46.96	-49.38		-46.96	-46.37		-44.12	-46.32		-47	-46.32		-48	-46.32		-46.99	-46.32
KNEE ADD PEAK ANGLE	-4.28	-6.02	-3.6	-5.72		-4.61	-5.99		-4.15	-5.49		-4.35	-6.05		-4.28	-4.82		-4.28	-6.13		-4.28	-6.74		-4.28	-6		-4.28	-6.21		-4.28	-5.98		-4.28	3.55		-4.28	-5.96		-3.43	-6.02		-4.42	-6.02		-4.58	-6.02		-4.36	-6.02
KNEE ADD EXCURSION	0	0	0	0		0	0		0	0		0	0		0	0		0	0		0	0		0	0		0	0		0	0		0	7.84		0	0		0	0		0	0		0	0		0	0
KNEE ABD PEAK ANGLE	-8.28	-12.76	-7.92	-12.65		-8.59	-12.81		-8.21	-12.57		-8.35	-12.85		-8.28	-12.38		-8.28	-12.9		-8.28	-13.02		-8.28	-12.75		-8.28	-15.77		-8.28	-12.67		-8.28	-4.61		-8.28	-12.69		-8	-12.76		-8.4	-12.76		-8.39	-12.76		-8.35	-12.76
KNEE ABD EXCURSION	-4	-6.8	-4.21	-7		-3.99	-6.85		-4.04	-7.17		-4	-6.82		-4	-7.62		-4	-6.8		-4	-6.29		-4	-6.8		-4	-9.66		-4	-6.75		-4	-0.28		-4	-6.75		-4.47	-6.8		-3.98	-6.8		-3.83	-6.8		-3.99	-6.8
KNEE ROT PEAK ANGLE	-7.09	-9.81	-7.48	-9.99		-7.06	-9.79		-7.17	-10.12		-7.09	-9.77		-7.09	-1.83		-7.09	-10.52		-7.09	-2.37		-7.09	-9.89		-7.09	-12.66		-7.09	-9.77		-7.09	5.22		-7.09	-9.66		1.13	-9.81		-7.32	-9.81		-3.47	-9.81		-6.92	-9.81
KNEE ROT EXCURSION	11.44	21.29	11.33	21.21		11.45	21.3		11.42	21.16		11.44	21.31		11.44	20.9		11.44	21.38		11.44	21.56		11.44	21.28		11.44	22.53		11.44	21.24		11.44	15.78		11.44	21.28		11.26	21.29		11.47	21.29		11.5	21.29		11.46	21.29
HIP EXT PEAK ANGLE	-10.76	-15.45	-12.46	-16.03		-10.61	-15.36		-11.1	-16.49		-10.73	-15.28		-10.76	-16.64		-10.76	-15.32		-10.76	-14.34		-10.76	-15.46		-10.76	-15.45		-10.76	-15.45		-10.76	-15.27		-10.76	-15.45		-12.42	-15.45		-10.71	-15.45		-10.44	-15.45		-10.75	-15.45
HIP ADD PEAK ANGLE	8.14	7.59	7.99	7.57		8.42	7.63		8.11	7.55		8.2	7.65		8.14	10.92		8.14	7.3		8.14	10.55		8.14	7.56		8.14	7.59		8.14	7.59		8.14	7.59		8.14	7.59		10.92	7.59		8.13	7.59		9.27	7.59		8.23	7.59
HIP ADD EXCURSION	8.27	7.25	8.28	7.25		8.28	7.25		8.27	7.25		8.27	7.25		8.27	7.17		8.27	7.25		8.27	7.15		8.27	7.25		8.27	7.25		8.27	7.25		8.27	7.25		8.27	7.25		7.55	7.25		8.3	7.25		7.94	7.25		8.25	7.25
HIP ROT PEAK ANGLE	12.35	13.7	12.45	13.75		12.47	13.7		12.37	13.78		12.38	13.71		12.35	5.64		12.35	14.46		12.35	7.42		12.35	13.76		12.35	13.7		12.35	13.7		12.35	13.7		12.35	13.7		4.2	13.7		12.63	13.7		9.37	13.7		12.23	13.7
HIP ROT EXCURSION	1.77	0.34	1.76	0.34		1.78	0.38		1.76	0.34		1.77	0.38		1.77	0.35		1.77	0.38		1.77	0.36		1.77	0.34		1.77	0.38		1.77	0.34		1.77	0.34		1.77	0.38		1.79	0.34		1.77	0.34		1.79	0.34		1.77	0.34
FOOT PROG ANGLE	-10.12	-11.5	-10.12	-11.5		-10.12	-11.5		-10.12	-11.5		-10.12	-11.5		-10.12	-11.5		-10.12	-11.5		-10.12	-11.5		-10.12	-11.5		-10.12	-11.24		-10.12	-11.5		-10.12	-10.47		-10.12	-11.5		-10.12	-11.5		-10.12	-11.5		-10.12	-11.5		-10.12	-11.5
FOOT ANG @HS	18.05	21.08	18.05	21.08		18.05	21.12		18.05	21.08		18.05	21.12		18.05	21.12		18.05	21.12		18.05	21.12		18.05	21.08		18.05	21.14		18.05	21.08		18.05	21.19		18.05	21.12		18.05	21.08		18.05	21.08		18.05	21.08		18.05	21.08
ANKLE EVE PEAK VEL	-140.03	-162.3	-140.03	-162.3		-140.03	-158.6		-140.03	-162.3		-140.03	-158.6		-140.03	-163.19		-140.03	-158.46		-140.03	-155.02		-140.03	-162.31		-140.03	-156.58		-140.03	-162.34		-140.03	-156.38		-140.03	-158.53		-141.96	-162.3		-140.02	-162.3		-139.31	-162.3		-140.03	-162.3
ANKLE ROT PEAK VEL	-130.88	-176.22	-130.88	-176.22		-130.88	-175.98		-130.88	-176.22		-130.88	-175.98		-130.88	-173.94		-130.88	-176.13		-130.88	-177.42		-130.88	-176.21		-130.88	-176.79		-130.88	-176.19		-130.88	-181.87		-130.88	-176.05		-128.08	-176.22		-130.9	-176.22		-132.5	-176.22		-130.89	-176.22
KNEE ABD PEAK VEL	-61.51	-103.75	-64.18	-104.94		-61.27	-103.68		-61.93	-105.86		-61.49	-103.57		-61.51	-107.92		-61.51	-103.56		-61.51	-100.78		-61.51	-103.77		-61.51	-129.15		-61.51	-103.21		-61.51	-87.87		-61.51	-102.93		-66.08	-103.75		-61.42	-103.75		-59.73	-103.75		-61.46	-103.75
KNEE ADD PEAK VEL	21.63	60.96	20.56	61.33		21.59	60.91		21.2	61.61		21.65	60.86		21.63	62.87		21.63	60.68		21.63	59.69		21.63	60.98		21.63	67.69		21.63	60.85		21.63	114.29		21.63	60.57		22.3	60.96		21.61	60.96		21.62	60.96		21.62	60.96
HIP ABD PEAK VEL	-67.29	-61.64	-66.75	-61.47		-67.41	-61.63		-67.19	-61.34		-67.32	-61.62		-67.29	-94.7		-67.29	-58.69		-67.29	-87.45		-67.29	-61.41		-67.29	-61.64		-67.29	-61.64		-67.29	-61.64		-67.29	-61.64		-93.64	-61.64		-66.49	-61.64		-77.44	-61.64		-67.77	-61.64
KNEE ROT PEAK VEL	138.57	230.75	138.89	230.03		141.02	230.86		140.5	229.39		138.59	230.95		138.57	226.44		138.57	231.69		138.57	233.76		138.57	230.67		138.57	246.67		138.57	230.33		138.57	174.04		138.57	230.87		137.77	230.75		138.87	230.75		141.96	230.75		138.73	230.75
HIP ROT PEAK VEL	60.15	21.48	59.98	21.47		60.47	21.45		60.12	21.47		60.22	21.43		60.15	23.2		60.15	21.35		60.15	22.46		60.15	21.47		60.15	21.48		60.15	21.48		60.15	21.48		60.15	21.48		62.36	21.48		60.13	21.48		61.33	21.48		60.25	21.48
			Marker/Coordinate	Left Greater Trochanter/Anteroposterior		Marker/Coordinate	Left Greater Trochanter/Vertical		Marker/Coordinate	Right Greater Trochanter/Anteroposterior		Marker/Coordinate	Right Greater Trochanter/Vertical		Marker/Coordinate	Right Lateral Knee/Anteroposterior		Marker/Coordinate	Right Lateral Knee/Vertical		Marker/Coordinate	Right Medial Knee/Anteroposterior		Marker/Coordinate	Right Medial Knee/Vertical		Marker/Coordinate	Right Lateral Malleolus/Anteroposterior		Marker/Coordinate	Right Lateral Malleolus/Vertical		Marker/Coordinate	Right Medial Malleolus/Anteroposterior		Marker/Coordinate	Right Medial Malleolus/Vertical		Marker/Coordinate	Left Lateral Knee/Anteroposterior		Marker/Coordinate	Left Lateral Knee/Vertical		Marker/Coordinate	Left Medial Knee/Anteroposterior		Marker/Coordinate	Left Medial Knee/Vertical
			Error (mm)	17.15		Error (mm)	27.78		Error (mm)	10.19		Error (mm)	17.24		Error (mm)	-19.74		Error (mm)	-19.64		Error (mm)	15.16		Error (mm)	1.67		Error (mm)	-6.11		Error (mm)	-6.02		Error (mm)	-27.35		Error (mm)	9.82		Error (mm)	-20.25		Error (mm)	-10.33		Error (mm)	7.35		Error (mm)	-5.76
IQRR Scores (unitless)
			Mediolateral	Anteroposterior	Vertical	Mediolateral	Anteroposterior	Vertical	Mediolateral	Anteroposterior	Vertical	Mediolateral	Anteroposterior	Vertical	Mediolateral	Anteroposterior	Vertical	Mediolateral	Anteroposterior	Vertical	Mediolateral	Anteroposterior	Vertical	Mediolateral	Anteroposterior	Vertical	Mediolateral	Anteroposterior	Vertical	Mediolateral	Anteroposterior	Vertical	Mediolateral	Anteroposterior	Vertical	Mediolateral	Anteroposterior	Vertical	Mediolateral	Anteroposterior	Vertical	Mediolateral	Anteroposterior	Vertical	Mediolateral	Anteroposterior	Vertical	Mediolateral	Anteroposterior
Right Iliac Crest			0.22	2.87	0.26	0.18	0.85	0.33	0.09	0.96	0.3	0.01	1.06	0.15	0.02	0.84	0.54	0.1	0.91	0.64	0.83	1.23	0.3	0.14	1.12	0.26	0.03	0.8	0.32	0.14	0.83	0.54	-0.05	0.97	0.38	0	0.82	0.44	-0.01	0.68	0.38	0.12	1.17	0.35	0.25	1.41	0.91	0.18	1.14
Left Iliac Crest			2.39	-1.64	0.28	0.74	-0.69	-0.01	1.99	-0.71	0.18	1.4	-1.11	0.02	1.6	-1.51	0.38	2.18	-0.81	0.21	1.97	-0.69	0.29	2.92	-1.97	0.17	2.53	-0.73	0.12	0.77	-0.9	0.27	1.45	-0.43	0.08	1.27	-1.21	0.18	1.51	-1.41	0.27	2.2	-1.94	0.2	1.63	-1.38	0.63	1.67	-2.06
Left Greater Trochanter			0.24	1.07	-0.04	0.28	0.23	1.14	0.21	0.43	-0.12	0.01	0.69	-0.02	0.24	0.6	-0.18	0.17	0.35	0.08	0.33	0.37	0.09	0.26	0.31	-0.18	0.06	0.28	-0.33	0.32	0.45	0.18	0.16	0.92	0.04	0.08	0.52	0.19	0.23	0.7	-0.11	0.15	0.58	-0.11	0.33	0.6	0.13	0.28	0.2
Right Greater Trochanter			1.5	-0.19	0.15	0.68	-0.4	-0.02	1.01	0.18	0.31	0.82	-0.44	1.41	0.95	-0.62	0.07	0.91	-0.23	0.36	0.79	-0.22	0.09	1.18	-0.57	0.32	1.46	-0.8	0.12	0.89	0	0.23	0.98	-0.36	0.38	1.57	-0.89	0.36	0.83	-0.36	0.19	1.16	-0.39	0.27	0.78	-0.01	0.08	1.43	-0.31
Right Anterior Superior Iliac Spine			0.54	0.21	0.57	0.4	-0.01	0.66	0.43	-0.09	0.83	0.47	-0.03	0.75	0.62	0.02	0.42	0.19	0.1	0.56	0.49	0.56	0.43	0.46	0.27	0.5	0.11	0.21	0.46	0.22	0.08	0.86	0.47	-0.08	0.8	0.3	-0.02	0.57	0.45	0.08	0.33	0.28	-0.02	0.46	0.65	0.33	0.55	0.46	0.04
Left Anterior Superior Iliac Spine			0.8	-0.75	1.41	0.8	-0.43	0.74	0.64	-0.41	0.95	1.24	-0.05	0.87	0.69	-0.9	0.92	0.48	-0.59	0.73	0.68	-0.14	0.96	0.73	-0.07	1.17	1.22	-0.62	1.12	0.95	-0.08	1.07	0.26	-0.58	1.25	0.91	-0.36	0.93	0.74	-1.01	1.11	0.64	-0.69	0.74	0.78	-0.58	1.07	0.75	-0.12
Right Posterior Superior Iliac Spine			1.51	1.3	-0.79	1.61	1.47	-0.56	1.21	1.53	-0.76	1.43	1.29	-0.39	1.65	1.28	-0.48	1.65	0.95	-0.45	1.57	0.99	-0.69	2.17	1.46	-0.64	2.28	1.41	-0.59	1.68	0.86	-0.55	1.49	1.7	-0.5	1.83	1.25	-0.88	1.63	1.16	-0.51	2.03	1.08	-0.5	1.44	1.39	-0.79	2.06	1.46
Left Posterior Superior Iliac Spine			1.2	0.76	-0.88	1.22	0.84	-0.48	1.16	1.31	-0.61	1.15	0.66	-0.36	1.86	0.73	-0.61	1.39	0.87	-0.41	1.62	0.64	-0.72	1.85	1.27	-0.45	2.18	1.28	-0.33	2.12	0.68	-0.47	1	1.32	-0.44	1.32	0.64	-0.72	1.75	0.69	-0.51	1.42	0.72	-0.45	1.31	0.45	-0.81	1.97	0.9
Sacrum			1.88	0.6	-0.79	1.7	0.8	-0.52	1.25	0.86	-0.34	1.58	1.12	-0.32	1.85	1.18	-0.46	1.62	0.59	-0.33	1.53	0.7	-0.63	2.14	1.12	-0.48	2.04	1.22	-0.13	2.07	0.74	-0.5	1.44	0.74	-0.33	1.88	0.52	-0.76	1.86	0.74	-0.43	1.64	0.64	-0.5	1.38	0.75	-0.69	2.14	0.9
Right Lateral Knee			-0.33	0.12	-0.47	-0.23	-0.1	-0.49	-0.45	0.02	-0.62	-0.22	0.17	-0.73	-0.2	-1.7	-0.41	0.03	-0.08	-1.95	0.03	-0.24	-0.3	-0.22	0.01	-0.69	-0.26	-0.07	-0.65	-0.01	-0.05	-0.15	-0.12	0.03	-0.45	0.08	0	-0.27	-0.13	0.17	-0.57	-0.27	-0.04	-0.61	0.01	-0.05	-0.57	0.02	0.02
Right Medial Knee			-0.64	0.74	1.22	-0.52	1.18	0.81	-0.42	0.59	0.97	-0.78	0.68	1.38	-0.69	1.13	0.88	-0.15	0.42	0.89	-0.57	1.7	0.92	-0.7	0.59	0.79	-0.83	0.44	0.47	-0.72	0.54	1.08	-0.95	1.25	1.15	-0.46	0.26	1.49	-0.25	1.04	0.73	-0.4	0.59	1.31	-0.77	0.6	1.86	-0.45	0.54
Right Fibular Head			-0.36	-0.53	0.25	-0.28	-0.76	0.27	-0.59	-0.54	0.18	-0.24	-0.33	0.56	-0.38	-0.58	0.41	0.01	-0.39	0.42	-0.06	-1.33	0.6	-0.25	-0.57	0.2	-0.21	-0.39	0.25	-0.03	-0.38	0.44	-0.22	-0.83	0.67	0.05	-0.49	0.49	-0.17	-0.67	0.36	-0.33	-0.64	0.17	-0.05	-0.89	0.18	-0.01	-0.66
Right Lateral Malleolus			-0.54	-0.15	0.46	-0.27	-0.34	0.43	-0.71	-0.21	0.23	-0.71	-0.03	0.6	-0.67	-0.02	0.29	-0.45	-0.15	0.37	-0.24	-0.23	0.97	-0.71	-0.25	0.32	-1.05	-0.58	0.48	-0.69	-0.21	-0.79	-0.72	1.16	0.23	-0.8	-0.11	-0.5	-0.47	-0.01	0.32	-0.38	-0.29	0.31	-0.51	-0.12	0.64	-0.28	-0.43
Right Medial Malleolus			-0.21	0.17	-0.1	-0.37	0.02	-0.02	-0.48	0.23	-0.13	-0.37	0.01	-0.23	-0.15	-0.05	-0.17	-0.17	0.1	0	-0.13	0.07	-0.11	-0.48	0.33	-0.16	-0.52	0.25	-0.47	-0.4	0.06	0.37	0.02	-5.73	-0.2	-0.32	0.03	1.31	-0.03	-0.32	0.02	-0.23	0.38	-0.08	-0.18	0.31	-0.31	-0.31	0.4
Right Tibial Tuberosity			-0.57	-0.34	0.35	-0.11	-0.37	1.02	-0.39	-0.62	0.3	-0.03	-0.54	0.38	-0.05	-0.48	0.49	-0.17	-0.24	0.59	0.11	-0.68	0.65	-0.02	-0.35	0.28	-0.32	-0.4	0.34	-0.17	-0.47	1.36	-0.13	-0.18	0.84	0.04	-0.31	0.39	-0.02	-0.5	0.55	-0.36	-0.63	0.23	-0.05	-0.51	0.7	-0.26	-0.47
Left Lateral Knee			0.25	-0.28	-0.52	0.24	-0.17	-0.36	0.53	0.04	-0.46	0.59	0.01	-0.53	0.22	0.36	-0.84	0.38	-0.06	-0.37	0.03	-0.04	-0.67	0.59	0.02	-0.32	0.53	-0.14	-0.49	0.75	0.03	-0.15	0.36	-0.17	-0.49	0.27	-0.03	-0.25	0.19	-1.34	-0.46	0.23	-0.06	-1.04	0.22	-0.2	-0.89	0.3	0.01
Left Medial Knee			0.49	0.35	0.82	0.44	0.25	0.7	0.57	0.36	0.83	0.54	0.21	1.19	0.72	0.53	0.4	0.48	0.68	0.63	0.64	0.14	0.77	0.66	0.34	0.56	0.79	0.49	0.54	0.79	0.38	0.72	0.28	0.33	0.96	0.35	0.21	0.94	0.7	0.58	0.51	0.23	0.26	0.97	0.76	0.74	1.26	0.57	0.28
Left Fibular Head			0.43	0.57	0.96	0.28	0.39	0.46	0.98	0.6	0.65	0.64	0.72	0.85	0.5	0.71	0.78	0.52	0.24	0.68	0.1	0.31	0.96	0.69	0.55	1.69	0.56	0.46	0.83	1.05	0.51	0.67	0.84	0.5	2.03	0.35	0.32	0.69	0.31	0.52	0.74	0.44	0.45	1.39	0.39	0.14	0.98	0.48	0.47
Left Lateral Malleolus			0.41	0.16	-2.06	0.3	0.46	-0.47	0.61	0.01	-0.83	0.7	0.48	-0.53	0.68	0.52	-0.75	0.37	0	-1.1	0.22	0.69	-0.73	0.69	0.01	-0.72	0.95	0.5	-0.37	0.55	0.41	-0.08	0.54	1.29	-0.35	0.71	0.44	-0.86	0.46	0.49	-0.79	0.28	0	-0.83	0.43	0.01	-1.02	0.25	0.01
Left Medial Malleolus			0.28	0.04	0.69	0.53	-0.27	0.25	0.19	0.08	0.14	0.28	-0.36	0.44	0.14	-0.52	0.24	0.17	-0.03	0.15	0.17	-0.06	0.62	0.42	0.09	0.27	0.51	0.06	0.29	0.29	-0.14	0.6	-0.09	0.55	0.65	0.31	-0.09	0.01	0.04	-0.27	0.37	0.06	0.08	0.69	0.26	0.07	0.77	0.11	0.09
Left Tibial Tuberosity			0.41	-0.11	1.09	0.23	-0.1	0.7	0.38	-0.29	0.6	0.26	-0.14	0.59	0.41	0.06	0.57	0.34	-0.28	0.95	0.36	-0.02	1.37	0.83	-0.25	0.66	0.66	-0.21	1.03	0.55	-0.1	1.56	0.64	-0.16	1.54	0.29	-0.09	0.88	0.36	0.11	0.57	0.31	0.06	0.73	0.33	-0.28	0.89	0.59	0.09
Right Fifth Metatarsal Head			-0.15	-0.92	0.1	0.03	-1.19	0.16	-0.15	-1.13	0.56	-0.22	-0.77	0.43	-0.28	-0.75	0.29	-0.03	-1.59	0.69	0.12	-1.11	0.31	-0.14	-1.88	0.07	-0.2	-1.31	0.51	-0.35	-1.45	0.9	-0.1	-0.55	0.97	-0.3	-1.19	0.04	-0.23	-0.81	0.34	0.08	-1.69	0.18	0.08	-0.85	0.25	0.06	-0.94
Right First Metatarsal Head			1.14	0.1	-0.41	0.06	-0.7	-0.22	0.58	-0.63	-0.28	0.21	-0.26	-0.24	0.5	-0.18	-0.16	0.46	-0.64	-0.06	0.43	-0.47	-0.09	0.83	-0.49	-0.13	0.59	-0.19	0.08	0.59	-0.6	0.4	0.64	0.31	0.16	0.1	-0.58	-0.18	0.56	-0.32	-0.4	0.49	-0.64	-0.38	0.44	-0.55	-0.3	0.54	-0.65
Left Fifth Metatarsal Head			0.66	-0.72	-0.35	0.72	-0.26	-0.05	0.67	-0.29	-0.07	0.87	-0.64	-0.05	0.91	-0.4	-0.04	0.57	-0.31	0.1	0.11	-0.04	-0.03	0.91	-0.3	-0.06	0.7	-0.14	0.29	0.61	-0.38	0.24	0.2	-0.1	0.33	0.56	-0.15	-0.03	0.78	-0.4	-0.04	0.43	-0.19	-0.33	0.11	-0.46	-0.38	0.29	-0.05
Left First Metatarsal Head			-0.22	-0.25	-0.32	0.39	-0.87	-0.25	-0.27	-0.42	-0.32	-0.06	-0.52	-0.21	-0.41	-0.42	-0.37	-0.2	-0.74	-0.37	-0.19	-0.28	-0.57	-0.15	-0.12	-0.16	-0.11	-0.1	-0.15	-0.07	-0.69	-0.04	-0.78	-0.05	-0.3	0.01	-0.6	-0.49	-0.21	-0.45	-0.52	-0.29	-0.59	-0.47	-0.2	-0.31	-0.63	-0.21	-0.08
[truncated: 37 more columns]

## Sheet: S002
			Marker/Coordinate	Left Greater Trochanter/Anteroposterior		Marker/Coordinate	Left Greater Trochanter/Vertical		Marker/Coordinate	Right Greater Trochanter/Anteroposterior		Marker/Coordinate	Right Greater Trochanter/Vertical		Marker/Coordinate	Right Lateral Knee/Anteroposterior		Marker/Coordinate	Right Lateral Knee/Vertical		Marker/Coordinate	Right Medial Knee/Anteroposterior		Marker/Coordinate	Right Medial Knee/Vertical		Marker/Coordinate	Right Lateral Malleolus/Anteroposterior		Marker/Coordinate	Right Lateral Malleolus/Vertical		Marker/Coordinate	Right Medial Malleolus/Anteroposterior		Marker/Coordinate	Right Medial Malleolus/Vertical		Marker/Coordinate	Left Lateral Knee/Anteroposterior		Marker/Coordinate	Left Lateral Knee/Vertical		Marker/Coordinate	Left Medial Knee/Anteroposterior		Marker/Coordinate	Left Medial Knee/Vertical
			Error (mm)	0.55		Error (mm)	7.57		Error (mm)	1.63		Error (mm)	-22.84		Error (mm)	-5.62		Error (mm)	-6.47		Error (mm)	11.49		Error (mm)	9.38		Error (mm)	-4.9		Error (mm)	-17.23		Error (mm)	-4.97		Error (mm)	18.99		Error (mm)	2.29		Error (mm)	-22.05		Error (mm)	-16.48		Error (mm)	15.77
Angles (deg) and Velocities (deg/sec)	Unaltered
	Left	Right	Left	Right		Left	Right		Left	Right		Left	Right		Left	Right		Left	Right		Left	Right		Left	Right		Left	Right		Left	Right		Left	Right		Left	Right		Left	Right		Left	Right		Left	Right		Left	Right
ANKLE DF PEAK ANGLE	25.43	26.49	25.43	26.49		25.43	26.49		25.43	26.49		25.43	26.49		25.43	26.06		25.43	26.54		25.43	27.38		25.43	26.43		25.43	26.88		25.43	26.37		25.43	26.91		25.43	26.63		25.61	26.49		25.55	26.49		24.14	26.49		25.34	26.49
ANKLE EVE PEAK ANGLE	-10.41	-9.63	-10.41	-9.63		-10.41	-9.63		-10.41	-9.63		-10.41	-9.63		-10.41	-9.75		-10.41	-9.61		-10.41	-9.38		-10.41	-9.65		-10.41	-9.52		-10.41	-9.67		-10.41	-9.51		-10.41	-9.58		-10.38	-9.63		-10.37	-9.63		-10.69	-9.63		-10.44	-9.63
ANKLE EVE EXCURSION	-5.55	-7.38	-5.55	-7.38		-5.55	-7.38		-5.55	-7.38		-5.55	-7.38		-5.55	-7.41		-5.55	-7.38		-5.55	-7.32		-5.55	-7.38		-5.55	-7.35		-5.55	-7.39		-5.55	-7.38		-5.55	-7.37		-5.54	-7.38		-5.54	-7.38		-5.6	-7.38		-5.55	-7.38
ANKLE ROT PEAK ANGLE	-4.9	-3.74	-4.9	-3.74		-4.9	-3.74		-4.9	-3.74		-4.9	-3.74		-4.9	-3.61		-4.9	-3.75		-4.9	-4.01		-4.9	-3.72		-4.9	-0.47		-4.9	-4.74		-4.9	-7.03		-4.9	-4.99		-4.94	-3.74		-4.93	-3.74		-4.58	-3.74		-4.88	-3.74
ANKLE ROT EXCURSION	-4.75	-5.92	-4.75	-5.92		-4.75	-5.92		-4.75	-5.92		-4.75	-5.92		-4.75	-5.93		-4.75	-5.92		-4.75	-5.91		-4.75	-5.92		-4.75	-5.92		-4.75	-5.92		-4.75	-5.88		-4.75	-5.92		-4.76	-5.92		-4.76	-5.92		-4.69	-5.92		-4.75	-5.92
KNEE FLEX PEAK ANGLE	-50.27	-51.62	-50.22	-51.61		-50.21	-51.6		-50.22	-51.47		-50.34	-51.88		-50.27	-50.8		-50.27	-51.63		-50.27	-53.3		-50.27	-51.62		-50.27	-51.51		-50.27	-51.64		-50.27	-52.47		-50.27	-51.94		-50.6	-51.62		-50.28	-51.62		-47.95	-51.62		-50.28	-51.62
KNEE ADD PEAK ANGLE	2.02	-0.97	2.03	-0.96		1.97	-0.99		2.03	-0.89		2.08	-0.81		2.02	-0.71		2.02	-1.01		2.02	-1.42		2.02	-0.92		2.02	-1.89		2.02	-0.61		2.02	0.09		2.02	-0.6		1.97	-0.97		1.89	-0.97		2.39	-0.97		2.12	-0.97
KNEE ADD EXCURSION	2.18	0	2.17	0		2.17	0		2.17	0		2.2	0		2.18	0		2.18	0		2.18	0		2.18	0		2.18	0		2.18	0		2.18	0		2.18	0		2.22	0		2.16	0		1.92	0		2.2	0
KNEE ABD PEAK ANGLE	-1.01	-13.84	-0.99	-13.83		-1.06	-13.86		-0.99	-13.8		-0.96	-13.6		-1.01	-13.73		-1.01	-13.88		-1.01	-14.02		-1.01	-13.77		-1.01	-16.33		-1.01	-13.03		-1.01	-11.22		-1.01	-12.91		-1.06	-13.84		-1.12	-13.84		-0.61	-13.84		-0.92	-13.84
KNEE ABD EXCURSION	-0.73	-12.55	-0.74	-12.55		-0.74	-12.56		-0.74	-12.59		-0.72	-12.47		-0.73	-12.71		-0.73	-12.55		-0.73	-12.2		-0.73	-12.54		-0.73	-13.96		-0.73	-12.09		-0.73	-10.92		-0.73	-11.96		-0.7	-12.55		-0.73	-12.55		-0.97	-12.55		-0.73	-12.55
KNEE ROT PEAK ANGLE	-4.74	-26.81	-4.74	-26.81		-4.74	-26.81		-4.74	-26.83		-4.75	-26.77		-4.74	-24.11		-4.74	-26.63		-4.74	-20.51		-4.74	-26.56		-4.74	-28.75		-4.74	-26.13		-4.74	-24.51		-4.74	-25.92		-5.91	-26.81		-3.76	-26.81		-13.51	-26.81		-4.09	-26.81
KNEE ROT EXCURSION	13.2	16.86	13.2	16.85		13.2	16.85		13.2	16.83		13.2	16.9		13.2	16.76		13.2	16.85		13.2	17.04		13.2	16.86		13.2	17.92		13.2	16.56		13.2	15.93		13.2	16.53		13.2	16.86		13.21	16.86		13.17	16.86		13.2	16.86
HIP EXT PEAK ANGLE	-9.91	-8.3	-9.96	-8.32		-9.97	-8.32		-9.96	-8.45		-9.85	-8.19		-9.91	-8.52		-9.91	-8.32		-9.91	-7.32		-9.91	-8.26		-9.91	-8.43		-9.91	-8.3		-9.91	-8.3		-9.91	-8.3		-9.79	-8.3		-9.99	-8.3		-10.94	-8.3		-9.8	-8.3
HIP ADD PEAK ANGLE	6.32	0.81	6.31	0.81		6.37	0.84		6.31	0.85		6.26	0.5		6.32	1.86		6.32	0.92		6.32	2.85		6.32	0.81		6.32	0.81		6.32	0.81		6.32	0.81		6.32	0.81		5.69	0.81		6.91	0.81		1.81	0.81		6.6	0.81
HIP ADD EXCURSION	7.04	12.88	7.04	12.88		7.04	12.89		7.04	12.88		7.04	12.86		7.04	12.34		7.04	12.85		7.04	11.83		7.04	12.83		7.04	12.93		7.04	12.88		7.04	12.88		7.04	12.88		7.04	12.88		7.04	12.88		7.07	12.88		7.04	12.88
HIP ROT PEAK ANGLE	7.95	19.02	7.94	19.02		7.98	19.04		7.94	19.02		7.92	18.83		7.95	16.72		7.95	18.91		7.95	14.29		7.95	18.76		7.95	19.02		7.95	19.02		7.95	19.02		7.95	19.02		8.97	19.02		7.21	19.02		15.18	19.02		7.32	19.02
HIP ROT EXCURSION	0.02	0.67	0.02	0.67		0.02	0.68		0.02	0.68		0.02	0.65		0.02	0.82		0.02	0.69		0.02	0.96		0.02	0.68		0.02	0.67		0.02	0.67		0.02	0.67		0.02	0.67		0.01	0.67		0.04	0.67		0	0.67		0.03	0.67
FOOT PROG ANGLE	-8.8	-17.98	-8.8	-17.98		-8.8	-17.98		-8.8	-17.98		-8.8	-17.98		-8.8	-17.98		-8.8	-17.98		-8.8	-17.98		-8.8	-17.98		-8.8	-17.82		-8.8	-17.98		-8.8	-17.82		-8.8	-17.98		-8.8	-17.98		-8.8	-17.98		-8.8	-17.98		-8.8	-17.98
FOOT ANG @HS	11.58	16.93	11.58	16.93		11.58	16.93		11.58	16.93		11.58	16.93		11.58	16.93		11.58	16.93		11.58	16.93		11.58	16.93		11.58	16.95		11.58	16.93		11.58	16.95		11.58	16.93		11.58	16.93		11.58	16.93		11.58	16.93		11.58	16.93
ANKLE EVE PEAK VEL	-191.83	-274.04	-191.83	-274.04		-191.83	-274.04		-191.83	-274.04		-191.83	-274.04		-191.83	-274.89		-191.83	-273.95		-191.83	-272.28		-191.83	-274.17		-191.83	-274.81		-191.83	-274.28		-191.83	-272.84		-191.83	-273.77		-191.78	-274.04		-191.8	-274.04		-192.11	-274.04		-191.85	-274.04
ANKLE ROT PEAK VEL	-83.08	-101.09	-83.08	-101.09		-83.08	-101.09		-83.08	-101.09		-83.08	-101.09		-83.08	-98.87		-83.08	-101.33		-83.08	-105.61		-83.08	-100.76		-83.08	-103.58		-83.08	-100.48		-83.08	-103.01		-83.08	-101.8		-83.33	-101.09		-83.25	-101.09		-82.54	-101.09		-82.97	-101.09
KNEE ABD PEAK VEL	-39.39	-186.64	-39.38	-186.68		-39.38	-186.73		-39.38	-187.03		-39.4	-185.84		-39.39	-188.53		-39.39	-186.67		-39.39	-182.73		-39.39	-186.59		-39.39	-205.7		-39.39	-180.39		-39.39	-168.12		-39.39	-178.7		-39.42	-186.64		-39.36	-186.64		-39.56	-186.64		-39.41	-186.64
KNEE ADD PEAK VEL	40.23	103.91	40.12	103.93		40.1	103.94		40.12	104.03		40.36	103.71		40.23	104.81		40.23	103.88		40.23	102.06		40.23	103.97		40.23	115.26		40.23	100.25		40.23	90.73		40.23	99.23		40.59	103.91		40.04	103.91		37.64	103.91		40.37	103.91
HIP ABD PEAK VEL	-64.23	-51	-64.25	-51.01		-64.15	-51		-64.25	-51.06		-64.3	-50.92		-64.23	-62.5		-64.23	-51.65		-64.23	-74.2		-64.23	-51.97		-64.23	-50.95		-64.23	-51		-64.23	-51		-64.23	-51		-59.84	-51		-68.2	-51		-31.28	-51		-67.35	-51
KNEE ROT PEAK VEL	205.94	200.81	205.94	200.77		205.94	200.75		205.94	200.44		205.95	201.43		205.94	199.65		205.94	200.74		205.94	203.11		205.94	200.91		205.94	211.43		205.94	197.28		205.94	187.89		205.94	196.73		206.02	200.81		206.06	200.81		205.31	200.81		205.87	200.81
HIP ROT PEAK VEL	38.46	29.04	38.47	29.04		38.41	29.05		38.47	29.05		38.52	29.25		38.46	31.93		38.46	29.66		38.46	33.86		38.46	29.61		38.46	29.53		38.46	29.04		38.46	29.04		38.46	29.04		38.73	29.04		38.43	29.04		46.55	29.04		38.79	29.04
			Marker/Coordinate	Left Greater Trochanter/Anteroposterior		Marker/Coordinate	Left Greater Trochanter/Vertical		Marker/Coordinate	Right Greater Trochanter/Anteroposterior		Marker/Coordinate	Right Greater Trochanter/Vertical		Marker/Coordinate	Right Lateral Knee/Anteroposterior		Marker/Coordinate	Right Lateral Knee/Vertical		Marker/Coordinate	Right Medial Knee/Anteroposterior		Marker/Coordinate	Right Medial Knee/Vertical		Marker/Coordinate	Right Lateral Malleolus/Anteroposterior		Marker/Coordinate	Right Lateral Malleolus/Vertical		Marker/Coordinate	Right Medial Malleolus/Anteroposterior		Marker/Coordinate	Right Medial Malleolus/Vertical		Marker/Coordinate	Left Lateral Knee/Anteroposterior		Marker/Coordinate	Left Lateral Knee/Vertical		Marker/Coordinate	Left Medial Knee/Anteroposterior		Marker/Coordinate	Left Medial Knee/Vertical
			Error (mm)	0.55		Error (mm)	7.57		Error (mm)	1.63		Error (mm)	-22.84		Error (mm)	-5.62		Error (mm)	-6.47		Error (mm)	11.49		Error (mm)	9.38		Error (mm)	-4.9		Error (mm)	-17.23		Error (mm)	-4.97		Error (mm)	18.99		Error (mm)	2.29		Error (mm)	-22.05		Error (mm)	-16.48		Error (mm)	15.77
IQRR Scores (unitless)
			Mediolateral	Anteroposterior	Vertical	Mediolateral	Anteroposterior	Vertical	Mediolateral	Anteroposterior	Vertical	Mediolateral	Anteroposterior	Vertical	Mediolateral	Anteroposterior	Vertical	Mediolateral	Anteroposterior	Vertical	Mediolateral	Anteroposterior	Vertical	Mediolateral	Anteroposterior	Vertical	Mediolateral	Anteroposterior	Vertical	Mediolateral	Anteroposterior	Vertical	Mediolateral	Anteroposterior	Vertical	Mediolateral	Anteroposterior	Vertical	Mediolateral	Anteroposterior	Vertical	Mediolateral	Anteroposterior	Vertical	Mediolateral	Anteroposterior	Vertical	Mediolateral	Anteroposterior
Right Iliac Crest			0.99	-0.29	-0.78	0.12	-0.26	-0.75	0.96	-0.24	-0.81	0.32	-0.18	-0.78	0.26	-0.45	-0.38	0.13	-0.31	-0.2	0.25	-0.04	-0.94	0.16	-0.59	-0.61	0.43	-0.28	-0.89	0.5	-0.53	-0.59	0.42	-0.38	-0.81	0.18	-0.05	-0.49	0.72	-0.71	-0.69	0.1	0.26	-0.61	0.96	-0.45	-0.61	0.64	-0.32
Left Iliac Crest			-0.66	-1.66	-1.8	-0.89	-1.23	-1.67	-0.54	-1.66	-1.42	-1.32	-0.9	-1.1	-0.76	-1.22	-0.99	-1	-1.24	-2.8	-0.77	-1.07	-1.83	-0.53	-1.62	-1.47	-0.62	-0.84	-1.28	-0.84	-1.07	-1.53	-0.53	-0.96	-1.32	-0.61	-1.05	-1.47	-0.46	-1.75	-1.35	-0.41	-1.42	-1.63	-0.83	-0.96	-1.6	-0.87	-1.76
Left Greater Trochanter			-0.41	-0.54	1.05	-0.38	-0.03	2.6	-0.43	-0.5	0.88	-0.31	-0.34	1.31	-0.04	-0.26	1.22	-0.26	-0.09	2.4	-0.32	-0.3	0.69	-0.32	-0.68	0.93	-0.42	-0.39	1.06	-0.42	-0.39	0.95	-0.37	-0.24	1.94	-0.46	-0.28	2.4	-0.29	-0.54	0.93	-0.16	0.01	1.17	-0.45	-0.55	1.44	-0.15	-1.04
Right Greater Trochanter			-0.28	-0.38	0.58	-0.27	-0.32	1.19	-0.16	-0.24	0.61	-0.36	-0.19	-0.22	-0.22	0.04	0.89	-0.69	0.12	1.35	0.02	-0.02	0.52	-0.17	-0.36	0.71	-0.08	-0.12	0.86	-0.54	-0.02	0.58	-0.1	-0.48	0.82	-0.12	-0.07	1.37	-0.22	-0.42	0.6	-0.03	0.01	1.16	-0.09	0	0.96	-0.18	-0.33
Right Anterior Superior Iliac Spine			-0.55	0.27	0.01	-0.51	0.04	0.28	-0.64	0.19	-0.02	-0.58	0.16	0.33	-0.36	0.24	0.06	-0.74	0.3	0.18	-0.54	0.22	-0.15	-0.79	0.03	0.1	-0.48	-0.05	0.03	-0.49	0.6	0.27	-0.34	-0.02	-0.15	-0.25	0.22	0	-0.37	0.42	-0.37	-0.92	0.07	0	-0.44	0.06	-0.53	-0.51	0.25
Left Anterior Superior Iliac Spine			-0.45	0.12	0.1	-0.5	0.01	0.16	-0.37	0.05	0.16	-0.43	-0.03	0.73	-1.14	0.02	0.05	-0.57	-0.53	0.45	-0.39	-0.47	-0.3	-1.01	-0.03	-0.09	-0.57	-0.37	0.23	-0.54	0	0.01	-0.52	-0.35	0.17	-0.47	0.34	-0.02	-0.4	0.36	-0.12	-0.4	-0.07	0.43	-1.04	0.03	-0.33	-0.98	0
Right Posterior Superior Iliac Spine			0.25	0.14	0.68	-0.01	0.05	0.55	0.27	0.15	0.54	-0.09	0.07	0.21	-0.02	0	0.75	-0.39	0.51	0.42	0.17	0.31	0.43	-0.02	0.25	0.5	-0.18	0.07	0.42	0.1	0.07	0.24	-0.14	0.09	0.87	-0.21	0	0.59	0.12	0.14	0.74	0.09	0.08	0.18	-0.02	0.04	0.56	0.24	0.27
Left Posterior Superior Iliac Spine			-0.33	0.01	1.1	-0.19	0.02	0.42	-0.11	0	0.78	-0.28	-0.01	0.39	-0.56	-0.26	0.92	-0.49	0.35	0.59	-0.22	0.28	0.56	-0.23	0.05	0.75	-0.36	0.02	0.52	-0.23	0	0.3	-0.18	0.01	1.28	0	-0.15	0.46	-0.17	0.14	0.76	-0.24	-0.01	0.48	-0.82	-0.07	0.71	-0.05	0.12
Sacrum			0.08	0.02	0.94	-0.2	0	0.65	0.13	0.04	0.85	0	-0.03	0.2	-0.19	-0.06	0.51	-0.33	0.02	0.56	0.16	0.21	0.49	-0.3	0.17	0.77	-0.21	0	0.48	0.04	-0.08	0.45	-0.1	0	0.81	0	-0.13	0.5	-0.1	0.1	1.15	-0.26	0	0.18	-0.45	-0.14	0.89	0.16	0.07
Right Lateral Knee			1.37	1.15	-0.43	1.14	2.09	-0.3	1.32	1.07	-0.34	0.77	0.52	-0.63	1.43	0.38	-0.51	1.29	1.01	-0.98	1.08	0.46	-0.35	1.29	1.3	-0.56	0.68	0.85	-0.51	1.19	0.83	-0.08	0.55	0.76	-0.3	0.44	0.55	-0.47	1.38	0.54	-0.49	4.03	0.81	-0.3	1.09	1.72	-0.59	1.29	1.66
Right Medial Knee			1.57	-2.8	-0.75	2.55	-4.09	-0.75	1.79	-2.49	-0.63	2.78	-3.02	-0.42	1.99	-2.23	-0.73	1.7	-2.92	-1.1	1.51	-0.69	-0.67	1.8	-3.46	-0.07	2.51	-2.01	-0.61	1.9	-1.08	-0.23	2.36	-2.37	-0.4	1.09	-1.73	-0.46	1.61	-1.96	-0.99	1.4	-1.52	-0.46	1.29	-1.46	-0.81	2.15	-2.32
Right Fibular Head			1.49	1.5	-0.67	0.94	2.51	-0.44	1.36	1.53	-0.58	0.63	1.09	-1.02	1.29	1.6	-0.72	1.43	1.49	-1.06	0.95	0.8	-0.66	1.51	1.24	-0.98	0.7	2.04	-0.73	1.22	0.76	-0.41	0.46	2.01	-0.95	0.47	0.71	-0.5	1.3	0.84	-1.01	3.12	1	-0.61	1.09	1.69	-0.82	1.32	1.66
Right Lateral Malleolus			0.04	-0.68	-1.23	0.03	-1.13	-0.88	0.06	-0.71	-0.97	0.06	-0.56	-1.06	0.13	-0.25	-1.25	0	-0.21	-0.84	0.04	-0.26	-1.13	0.01	-0.4	-0.64	0.03	-1.64	-0.95	0.09	-0.87	-5.02	-0.28	-0.71	-0.71	-0.23	-0.35	-1.79	0.11	-0.51	-0.63	0.11	0.16	-0.59	0.49	-0.46	-0.55	0.07	-0.45
Right Medial Malleolus			-0.22	-0.32	0.66	-0.31	0.07	0.46	-0.12	-0.32	0.68	-0.02	0.08	0.78	-0.02	-0.07	0.47	-0.11	0.07	0.54	0.01	-0.01	0.42	-0.23	-0.03	0.41	-0.14	-0.08	0.85	0.03	-0.01	1.66	-0.32	-1.17	0.75	-0.37	-0.65	3.78	-0.16	-0.14	0.7	-0.28	-0.1	0.58	-0.07	0.07	0.55	-0.09	-0.09
Right Tibial Tuberosity			0.59	-1.04	-1.12	0.21	-0.5	-1.23	0.62	-0.87	-1.21	0.32	-0.61	-1.08	0.83	-0.61	-0.9	0.45	-1.58	-1.32	0.37	-0.98	-1.06	0.48	-0.68	-1.15	0.38	-0.46	-1.74	0.87	-0.68	-0.85	0.27	-0.48	-1.17	0.04	-1.56	-1.15	0.33	-1.16	-0.84	0.74	-0.44	-0.88	0.63	-0.25	-0.74	0.56	-0.52
Left Lateral Knee			-1.14	-0.18	-0.46	-1.32	-0.02	-0.29	-1.08	-0.19	-0.35	-0.55	-0.4	-0.33	-0.78	0.04	-0.72	-0.85	-0.13	-0.98	-0.68	-0.23	-0.4	-1.05	-0.17	-0.94	-0.69	-0.22	-0.7	-1.18	-0.36	-0.48	-0.67	-0.45	-0.81	-0.75	0.1	-0.52	-1.44	0.21	-0.79	-1.39	-0.37	-2.54	-1.24	-0.01	-0.7	-1.22	-0.09
Left Medial Knee			-1.03	-0.58	-0.12	-1.39	-0.55	-0.15	-0.9	-0.56	-0.1	-1	-0.2	-0.06	-1.45	-0.45	-0.7	-1.52	-0.52	-0.69	-0.62	-0.58	-0.41	-1.62	-0.52	-0.42	-1.26	-0.46	-0.13	-0.84	0.01	-0.5	-1.08	-0.42	-0.08	-1.78	0.23	-0.16	-1.63	-0.69	-0.98	-1.04	-0.39	-0.27	-1.36	-2.12	-0.87	-1.09	-0.68
Left Fibular Head			-1.28	-0.01	-0.46	-1.17	-0.01	-0.47	-1.3	-0.07	-0.43	-0.82	0.01	-0.7	-0.86	0.12	-1.07	-1.1	-0.12	-0.62	-0.9	0	-0.49	-1.3	-0.12	-0.89	-1.01	0.02	-0.78	-1.1	-0.01	-0.52	-0.85	0.01	-0.74	-0.99	0.27	-0.85	-1.77	-0.01	-0.93	-1.72	-0.75	-0.69	-1.65	-0.15	-0.75	-1.47	-0.11
Left Lateral Malleolus			0.01	0.88	-0.33	0.02	0.63	-0.01	0.01	0.93	-0.37	-0.02	0.58	-0.1	-0.02	0.68	-0.01	0.01	0.73	-0.01	0.01	1.52	-0.01	0.03	0.7	-0.2	0.02	0.99	0.02	-0.07	0.59	0.99	0.3	0.93	0.05	0.25	1.4	-0.51	0.01	0.68	-0.18	-0.01	0.4	-0.13	-0.28	0.61	0.16	0	0.58
Left Medial Malleolus			0.2	0.43	0.19	0.21	0.01	0.25	0.1	0.33	0.14	0.01	0.01	0.07	0.02	-0.1	-0.06	0.14	-0.1	-0.07	0.01	-0.31	0.06	0.18	0.06	-0.03	0.17	0.07	0.14	-0.04	0.5	1.21	0.25	0.29	0.16	0.36	-0.42	-1.09	0.13	0.16	0.06	0.18	-0.38	0.05	0.05	-0.01	-0.37	0.03	0.06
Left Tibial Tuberosity			-1.05	-0.26	-0.45	-0.84	-0.72	-0.37	-0.95	-0.29	-0.36	-0.8	-0.16	-0.19	-0.89	-0.09	-0.62	-0.79	-0.29	-0.68	-0.48	0.01	-0.49	-0.85	-0.51	-0.47	-1.09	-0.54	-0.43	-0.94	0.01	-0.45	-0.58	-0.53	-0.24	-0.79	-0.08	-0.57	-1.07	0.06	-0.46	-1.19	-0.38	-0.54	-1.1	0.06	-0.64	-1.09	-0.38
Right Fifth Metatarsal Head			0.27	0.06	0.35	0.19	0.11	0.39	0.32	0.08	0.2	0.33	0.14	0.23	0.39	0.03	0.34	0.19	0.12	0.09	0.3	0.07	0.07	0.21	-0.06	0.64	0.17	0.01	0.74	0.57	-0.21	0.41	0.04	0.04	0.42	0.1	0.32	0.06	0.27	-0.02	-0.04	0.41	0.73	0.1	0.64	0.26	0.29	0.28	-0.07
Right First Metatarsal Head			-0.22	0.22	-0.06	-0.26	0.43	-0.37	-0.13	0.27	-0.05	-0.04	0.01	-0.29	-0.02	0.49	0.01	-0.21	0.35	-0.29	-0.25	0.29	-0.46	-0.1	0.46	0.22	-0.33	0.45	0.01	0.15	0.48	0.2	-0.41	0.47	-0.16	-0.2	0.48	-0.15	-0.2	0.31	-0.09	0.13	0.37	-0.54	-0.42	0.17	-0.01	-0.05	0.09
Left Fifth Metatarsal Head			-0.51	-0.05	-0.82	-0.35	-0.08	-0.16	-0.52	-0.07	-0.85	-0.62	-0.05	-0.48	-0.48	-0.57	-0.57	-0.43	-0.07	-0.43	-0.78	-0.15	-0.61	-0.38	-0.18	-0.17	-0.4	0	-0.1	-0.67	0.14	0.04	-0.12	0.05	-0.15	-0.1	0.08	-0.31	-0.6	-0.02	-0.65	-0.93	-0.05	-1.13	-0.94	-0.36	-0.56	-0.62	-0.69
Left First Metatarsal Head			-0.03	0.7	-0.88	0.01	0.67	-0.12	-0.03	0.69	-0.88	-0.26	0.45	-0.67	-0.13	0.41	-0.77	0	0.57	-0.78	-0.02	0.52	-0.87	-0.02	0.24	-0.1	-0.03	0.83	-0.13	-0.07	0.61	-0.05	0.18	0.8	-0.16	0.17	1.65	-0.54	-0.08	0.44	-0.85	-0.23	0.75	-0.9	-0.27	0.49	-0.82	-0.04	0.39
[truncated: 37 more columns]

## Sheet: S003
			Marker/Coordinate	Left Greater Trochanter/Anteroposterior		Marker/Coordinate	Left Greater Trochanter/Vertical		Marker/Coordinate	Right Greater Trochanter/Anteroposterior		Marker/Coordinate	Right Greater Trochanter/Vertical		Marker/Coordinate	Right Lateral Knee/Anteroposterior		Marker/Coordinate	Right Lateral Knee/Vertical		Marker/Coordinate	Right Medial Knee/Anteroposterior		Marker/Coordinate	Right Medial Knee/Vertical		Marker/Coordinate	Right Lateral Malleolus/Anteroposterior		Marker/Coordinate	Right Lateral Malleolus/Vertical		Marker/Coordinate	Right Medial Malleolus/Anteroposterior		Marker/Coordinate	Right Medial Malleolus/Vertical		Marker/Coordinate	Left Lateral Knee/Anteroposterior		Marker/Coordinate	Left Lateral Knee/Vertical		Marker/Coordinate	Left Medial Knee/Anteroposterior		Marker/Coordinate	Left Medial Knee/Vertical
			Error (mm)	12.41		Error (mm)	3.56		Error (mm)	2.88		Error (mm)	29.68		Error (mm)	-9.02		Error (mm)	16.06		Error (mm)	10.61		Error (mm)	5.47		Error (mm)	-12.94		Error (mm)	-20.93		Error (mm)	23.62		Error (mm)	-11.55		Error (mm)	-3.54		Error (mm)	-2.21		Error (mm)	22.94		Error (mm)	0.28
Angles (deg) and Velocities (deg/sec)	Unaltered
	Left	Right	Left	Right		Left	Right		Left	Right		Left	Right		Left	Right		Left	Right		Left	Right		Left	Right		Left	Right		Left	Right		Left	Right		Left	Right		Left	Right		Left	Right		Left	Right		Left	Right
ANKLE DF PEAK ANGLE	25	25.35	25	25.35		25	25.35		25	25.35		25	25.35		25	24.73		25	25.29		25	26.07		25	25.33		25	26.25		25	25.27		25	23.74		25	25.3		24.76	25.35		25.01	25.35		26.59	25.35		25	25.35
ANKLE EVE PEAK ANGLE	-8.8	-9.15	-8.8	-9.15		-8.8	-9.15		-8.8	-9.15		-8.8	-9.15		-8.8	-9.29		-8.8	-9.22		-8.8	-8.98		-8.8	-9.17		-8.8	-8.95		-8.8	-9.24		-8.8	-9.47		-8.8	-9.2		-8.85	-9.15		-8.8	-9.15		-8.49	-9.15		-8.8	-9.15
ANKLE EVE EXCURSION	-11.18	-8.31	-11.18	-8.31		-11.18	-8.31		-11.18	-8.31		-11.18	-8.31		-11.18	-8.35		-11.18	-8.31		-11.18	-8.25		-11.18	-8.31		-11.18	-8.21		-11.18	-8.31		-11.18	-8.43		-11.18	-8.31		-11.2	-8.31		-11.18	-8.31		-11.09	-8.31		-11.18	-8.31
ANKLE ROT PEAK ANGLE	3.69	3.68	3.69	3.68		3.69	3.68		3.69	3.68		3.69	3.68		3.69	3.82		3.69	3.69		3.69	3.51		3.69	3.68		3.69	11.07		3.69	3.01		3.69	15.95		3.69	4.06		3.76	3.68		3.69	3.68		3.2	3.68		3.69	3.68
ANKLE ROT EXCURSION	-4.39	-8.09	-4.39	-8.09		-4.39	-8.09		-4.39	-8.09		-4.39	-8.09		-4.39	-8.04		-4.39	-8.08		-4.39	-8.14		-4.39	-8.09		-4.39	-8.17		-4.39	-8.08		-4.39	-7.94		-4.39	-8.09		-4.36	-8.09		-4.39	-8.09		-4.62	-8.09		-4.39	-8.09
KNEE FLEX PEAK ANGLE	-49.56	-45.62	-48.46	-45.24		-49.55	-45.6		-49.48	-45.36		-49.51	-45.35		-49.56	-44.4		-49.56	-45.64		-49.56	-47.05		-49.56	-45.62		-49.56	-44.65		-49.56	-45.67		-49.56	-40.04		-49.56	-45.47		-49.1	-45.62		-49.56	-45.62		-52.58	-45.62		-49.56	-45.62
KNEE ADD PEAK ANGLE	-6.3	-8.07	-5.87	-7.91		-6.31	-8.08		-6.27	-7.96		-6.34	-8.24		-6.3	-7.66		-6.3	-7.94		-6.3	-8.55		-6.3	-8.02		-6.3	-10.47		-6.3	-7.78		-6.3	-10.71		-6.3	-8.13		-6.18	-8.07		-6.3	-8.07		-7	-8.07		-6.3	-8.07
KNEE ADD EXCURSION	0.76	0.33	0.62	0.29		0.76	0.33		0.75	0.3		0.75	0.29		0.76	0.26		0.76	0.35		0.76	0.42		0.76	0.34		0.76	0.23		0.76	0.35		0.76	0.16		0.76	0.33		0.73	0.33		0.76	0.33		0.99	0.33		0.76	0.33
KNEE ABD PEAK ANGLE	-11.69	-19.53	-11.47	-19.42		-11.71	-19.54		-11.67	-19.45		-11.74	-19.74		-11.69	-19.28		-11.69	-19.4		-11.69	-19.83		-11.69	-19.49		-11.69	-24.66		-11.69	-19		-11.69	-27.37		-11.69	-19.75		-11.63	-19.53		-11.7	-19.53		-12.06	-19.53		-11.69	-19.53
KNEE ABD EXCURSION	-4.93	-10.69	-5.23	-10.8		-4.94	-10.69		-4.96	-10.77		-4.95	-10.79		-4.93	-10.95		-4.93	-10.67		-4.93	-10.37		-4.93	-10.68		-4.93	-13.52		-4.93	-10.43		-4.93	-16.19		-4.93	-10.86		-5.03	-10.69		-4.94	-10.69		-4.32	-10.69		-4.93	-10.69
KNEE ROT PEAK ANGLE	-13.82	-19.31	-13.86	-19.36		-13.82	-19.31		-13.82	-19.34		-13.82	-19.36		-13.82	-15.43		-13.82	-19.83		-13.82	-14.01		-13.82	-19.16		-13.82	-24.4		-13.82	-18.89		-13.82	-30.07		-13.82	-19.63		-12.26	-19.31		-13.77	-19.31		-2.57	-19.31		-13.81	-19.31
KNEE ROT EXCURSION	17.56	21.21	17.46	21.13		17.56	21.21		17.55	21.16		17.55	21.17		17.56	21.01		17.56	21.19		17.56	21.44		17.56	21.2		17.56	22.96		17.56	21		17.56	23.31		17.56	21.27		17.52	21.21		17.56	21.21		17.77	21.21		17.56	21.21
HIP EXT PEAK ANGLE	-5.24	-5.39	-6.35	-5.76		-5.25	-5.4		-5.32	-5.65		-5.27	-5.55		-5.24	-6.02		-5.24	-5.32		-5.24	-4.87		-5.24	-5.38		-5.24	-5.44		-5.24	-5.39		-5.24	-5.52		-5.24	-5.39		-5.53	-5.39		-5.24	-5.39		-4.02	-5.39		-5.24	-5.39
HIP ADD PEAK ANGLE	5.01	6.6	5.15	6.68		5.03	6.61		5.02	6.65		5.06	6.86		5.01	9.17		5.01	6.22		5.01	9.46		5.01	6.67		5.01	6.6		5.01	6.6		5.01	6.6		5.01	6.6		6.06	6.6		5.05	6.6		11.74	6.6		5.02	6.6
HIP ADD EXCURSION	11.08	11.64	11.08	11.64		11.08	11.64		11.08	11.64		11.08	11.64		11.08	11.64		11.08	11.64		11.08	11.64		11.08	11.64		11.08	11.64		11.08	11.64		11.08	11.64		11.08	11.64		11.08	11.64		11.08	11.64		11.25	11.64		11.08	11.64
HIP ROT PEAK ANGLE	9.51	11.11	9.41	11.08		9.53	11.12		9.51	11.09		9.55	11.26		9.51	7.65		9.51	11.43		9.51	7.22		9.51	10.96		9.51	11.11		9.51	11.11		9.51	11.11		9.51	11.11		8.18	11.11		9.49	11.11		1.47	11.11		9.51	11.11
HIP ROT EXCURSION	0	0	0	0		0	0		0	0		0	0		0	0		0	0		0	0		0	0		0	0		0	0		0	0		0	0		0	0		0	0		0	0		0	0
FOOT PROG ANGLE	-13.02	-17.4	-13.02	-17.4		-13.02	-17.4		-13.02	-17.4		-13.02	-17.4		-13.02	-17.4		-13.02	-17.4		-13.02	-17.4		-13.02	-17.4		-13.02	-17.06		-13.02	-17.4		-13.02	-18.12		-13.02	-17.4		-13.02	-17.4		-13.02	-17.4		-13.02	-17.4		-13.02	-17.4
FOOT ANG @HS	16.74	19.78	16.74	19.78		16.74	19.78		16.74	19.78		16.74	19.78		16.74	19.78		16.74	19.78		16.74	19.78		16.74	19.78		16.74	19.82		16.74	19.78		16.74	19.71		16.74	19.78		16.74	19.78		16.74	19.78		16.87	19.78		16.74	19.78
ANKLE EVE PEAK VEL	-320.67	-273.06	-320.67	-273.06		-320.67	-273.06		-320.67	-273.06		-320.67	-273.06		-320.67	-274.38		-320.67	-273.22		-320.67	-271.48		-320.67	-273.12		-320.67	-265.77		-320.67	-273.26		-320.67	-275.36		-320.67	-273.18		-321.01	-273.06		-320.66	-273.06		-318.31	-273.06		-320.67	-273.06
ANKLE ROT PEAK VEL	-69.52	-124.73	-69.52	-124.73		-69.52	-124.73		-69.52	-124.73		-69.52	-124.73		-69.52	-121.38		-69.52	-124.35		-69.52	-128.64		-69.52	-124.6		-69.52	-129.08		-69.52	-124.24		-69.52	-116.18		-69.52	-124.46		-68.08	-124.73		-69.55	-124.73		-74.7	-124.73		-69.52	-124.73
KNEE ABD PEAK VEL	-102.51	-196.02	-106.14	-197.35		-102.58	-196.07		-102.79	-196.94		-102.7	-197.22		-102.51	-199.34		-102.51	-195.9		-102.51	-192.02		-102.51	-195.98		-102.51	-238.37		-102.51	-192.47		-102.51	-275.02		-102.51	-198.44		-103.72	-196.02		-102.53	-196.02		-94.07	-196.02		-102.5	-196.02
KNEE ADD PEAK VEL	74.75	81.02	75.19	81.87		74.76	81.05		74.78	81.61		74.77	81.72		74.75	83.09		74.75	80.95		74.75	78.57		74.75	81		74.75	106.82		74.75	78.69		74.75	131.87		74.75	82.58		74.9	81.02		74.75	81.02		73.06	81.02		74.75	81.02
HIP ABD PEAK VEL	-78.64	-48.64	-79.05	-48.79		-78.6	-48.62		-78.67	-48.74		-78.53	-48.19		-78.64	-64.07		-78.64	-47.37		-78.64	-66.01		-78.64	-49.2		-78.64	-48.26		-78.64	-48.64		-78.64	-49.02		-78.64	-48.64		-83.64	-48.64		-78.75	-48.64		-110.39	-48.64		-78.66	-48.64
KNEE ROT PEAK VEL	233.56	285.94	231.74	284.99		233.55	285.93		233.42	285.28		233.52	285.66		233.56	283.79		233.56	285.69		233.56	288.39		233.56	285.85		233.56	309.45		233.56	283.32		233.56	314.94		233.56	286.85		233.06	285.94		233.56	285.94		236.94	285.94		233.56	285.94
HIP ROT PEAK VEL	57.28	54.55	56.86	54.31		57.19	54.49		57.24	54.38		57.03	53.19		57.28	49.85		57.28	55.62		57.28	49.42		57.28	54.54		57.28	54.54		57.28	54.55		57.28	54.56		57.28	54.55		54.89	54.55		57.18	54.55		42.98	54.55		57.27	54.55
			Marker/Coordinate	Left Greater Trochanter/Anteroposterior		Marker/Coordinate	Left Greater Trochanter/Vertical		Marker/Coordinate	Right Greater Trochanter/Anteroposterior		Marker/Coordinate	Right Greater Trochanter/Vertical		Marker/Coordinate	Right Lateral Knee/Anteroposterior		Marker/Coordinate	Right Lateral Knee/Vertical		Marker/Coordinate	Right Medial Knee/Anteroposterior		Marker/Coordinate	Right Medial Knee/Vertical		Marker/Coordinate	Right Lateral Malleolus/Anteroposterior		Marker/Coordinate	Right Lateral Malleolus/Vertical		Marker/Coordinate	Right Medial Malleolus/Anteroposterior		Marker/Coordinate	Right Medial Malleolus/Vertical		Marker/Coordinate	Left Lateral Knee/Anteroposterior		Marker/Coordinate	Left Lateral Knee/Vertical		Marker/Coordinate	Left Medial Knee/Anteroposterior		Marker/Coordinate	Left Medial Knee/Vertical
			Error (mm)	12.41		Error (mm)	3.56		Error (mm)	2.88		Error (mm)	29.68		Error (mm)	-9.02		Error (mm)	16.06		Error (mm)	10.61		Error (mm)	5.47		Error (mm)	-12.94		Error (mm)	-20.93		Error (mm)	23.62		Error (mm)	-11.55		Error (mm)	-3.54		Error (mm)	-2.21		Error (mm)	22.94		Error (mm)	0.28
IQRR Scores (unitless)
			Mediolateral	Anteroposterior	Vertical	Mediolateral	Anteroposterior	Vertical	Mediolateral	Anteroposterior	Vertical	Mediolateral	Anteroposterior	Vertical	Mediolateral	Anteroposterior	Vertical	Mediolateral	Anteroposterior	Vertical	Mediolateral	Anteroposterior	Vertical	Mediolateral	Anteroposterior	Vertical	Mediolateral	Anteroposterior	Vertical	Mediolateral	Anteroposterior	Vertical	Mediolateral	Anteroposterior	Vertical	Mediolateral	Anteroposterior	Vertical	Mediolateral	Anteroposterior	Vertical	Mediolateral	Anteroposterior	Vertical	Mediolateral	Anteroposterior	Vertical	Mediolateral	Anteroposterior
Right Iliac Crest			-1.91	-1.37	0.3	-1.41	-2.4	0.22	-1.13	-1.81	0.36	-1.61	-1.74	0.44	-1.43	-1	0.24	-1.02	-2.31	0.33	-1.24	-2.14	0.27	-1.41	-1.63	0.2	-1.49	-1.88	0.14	-1.56	-1.29	0.01	-1.08	-1.73	0.24	-3.53	-2.26	0.7	-1.32	-1.18	0.24	-1.37	-2.22	0.33	-2.04	-1.31	0.59	-1.5	-1.99
Left Iliac Crest			-0.54	-0.24	-0.28	-0.39	-0.2	-0.03	-0.2	-0.29	-0.43	-0.41	-0.26	-0.18	-0.33	-0.31	0	-0.47	-0.01	0.05	-0.32	0.09	-0.14	-0.3	-0.17	-0.11	-0.29	-0.1	-0.27	-0.52	-0.58	-0.74	-0.28	0.25	-0.06	-1.77	0.16	-0.02	-0.48	-0.13	-0.01	-0.48	-0.21	-0.14	-0.3	-0.03	-0.01	-0.43	-0.22
Left Greater Trochanter			-1.75	-0.19	1.29	-1.77	-1.62	1.3	-1.3	-1.6	1.68	-2.21	-0.69	0.62	-1.15	-0.87	1.05	-1.48	-1.45	1.19	-0.92	-1.59	0.44	-1.24	-1.5	1.07	-1.3	-0.93	0.6	-0.75	-0.66	0.82	-1.96	-0.52	0.93	-1.78	-1.08	1.36	-1.13	-0.75	1.68	-1.36	-1.8	1.54	-1.78	-0.45	0.54	-1.5	-1.68
Right Greater Trochanter			-0.27	-0.06	0.57	-0.43	-0.21	0.23	-0.01	-0.16	0.69	0.12	-0.32	1.26	-0.49	-0.04	0.39	-0.25	-0.05	0.04	-0.22	0.03	-0.05	-0.16	-0.16	0.33	-0.31	-0.35	0.05	-0.18	-0.41	0.63	0.37	-0.39	0.74	-0.22	0.1	0.68	-0.09	-0.59	0.55	-0.12	-0.31	0.42	-0.44	-0.26	-0.05	-0.3	-0.34
Right Anterior Superior Iliac Spine			-2.66	-0.46	0.2	-1.6	-0.33	-0.06	-1.64	-0.45	0.04	-1.07	-0.45	-0.31	-2.32	-0.59	0.15	-1.7	-0.6	-0.3	-0.67	-0.34	-0.16	-1.64	-0.28	-0.01	-1.74	-0.66	0.21	-1	-0.31	0.02	-2.19	-0.88	0.5	-1.61	-0.89	0	-2.25	-0.46	0.12	-1.98	-0.58	0.01	-1.8	-0.2	-0.06	-1.95	-0.45
Left Anterior Superior Iliac Spine			-1.35	-0.33	-0.13	-0.78	-0.2	-0.81	-1.11	-0.27	-0.32	-0.53	-0.23	-0.9	-1.15	-0.4	0.01	-1.2	-0.29	-0.99	-0.32	-0.22	-0.44	-1.01	-0.4	-0.54	-0.53	-0.66	-0.45	-0.79	-0.58	-0.54	-0.53	-0.42	-0.08	-0.72	-0.39	-0.84	-1.42	-0.29	-0.37	-0.83	-0.35	-0.31	-0.51	-0.44	-0.38	-1.16	-0.36
Right Posterior Superior Iliac Spine			-0.71	0.35	0.2	-1.31	0.65	0.78	-0.67	0.78	0.55	-0.78	0.15	0.13	-0.76	0.16	0.33	-0.86	0.42	0.3	-0.81	0.57	0.51	-1.03	0.72	0.54	-0.72	0.24	0.28	-0.91	0.4	0.36	-1.21	1.04	0.62	-1.26	0.47	0.2	-0.89	0.73	1.08	-0.88	0.38	0.44	-0.5	0.26	0.16	-0.81	0.35
Left Posterior Superior Iliac Spine			-0.95	0.17	0.06	-0.85	0.26	0.48	-0.68	0.34	0.35	-0.46	0.09	0.03	-0.74	0.2	0.14	-0.66	0.45	0.2	-0.89	0.83	0.28	-0.75	0.26	0.26	-1.03	0.07	0.16	-0.74	0.28	0.28	-1.11	1.03	0.42	-0.88	0.24	0.06	-0.86	0.31	0.78	-1.25	0.24	0.27	-0.58	-0.04	-0.03	-1.33	0.23
Sacrum			-0.6	0.69	0.62	-0.59	0.97	1.04	-0.46	0.61	0.91	-0.2	0.81	0.25	-0.54	0.89	0.65	-0.46	0.92	0.6	-0.42	0.67	0.54	-0.41	0.91	0.67	-0.53	0.75	0.47	-0.61	1.09	0.99	-0.64	1.59	0.79	-0.75	0.76	0.82	-0.62	0.64	1.25	-0.73	0.61	0.79	-0.32	0.69	0.44	-0.72	0.73
Right Lateral Knee			-1.24	0.65	0.15	-0.95	0.3	0.02	-2.27	0.52	0.03	-0.83	0.03	0.19	-0.73	0.01	0.36	-0.55	0.03	0.93	-0.88	0.17	0.42	-1.35	0.09	-0.04	-0.82	0.48	0.31	-0.75	0.52	0.6	-1.57	0.23	0.38	-0.79	0.08	0.09	-0.89	0.36	-0.04	-0.87	0.56	0.01	-0.36	0.57	0.36	-1.11	0.29
Right Medial Knee			-0.41	-0.73	-0.46	-0.2	-0.7	-0.25	-0.88	-0.58	-0.39	-0.26	-0.21	-0.24	-0.24	-0.13	-0.47	-0.18	-0.22	-0.43	-0.72	-0.04	-0.55	-0.33	-0.38	-0.35	-0.34	-0.47	-0.26	-0.92	-0.16	-0.26	-0.42	-0.07	-0.6	-0.19	-0.82	-0.36	-0.36	-0.21	-0.68	-0.19	-0.72	-0.45	-0.05	-1.05	-0.63	-0.42	-0.74
Right Fibular Head			-1.23	1.21	0.73	-1.18	1.01	0.32	-2.36	0.98	0.33	-1	0.8	0.79	-1.09	1.25	0.42	-1	0.34	0.38	-1.18	1.01	1.15	-1.61	0.34	0.23	-0.98	0.77	0.8	-1.2	1.03	1	-2.13	1.15	1.21	-1.1	0.7	0.58	-1.18	0.77	0.22	-0.99	1.1	0.44	-0.58	1.3	0.35	-1.15	0.96
Right Lateral Malleolus			-0.98	-0.69	0.65	-0.96	-0.61	0.74	-1.26	-0.78	0.68	-0.94	-1.53	0.79	-1.75	-0.7	0.44	-1.16	-1.03	0.71	-0.77	-1.19	0.42	-0.97	-0.82	0.89	-0.98	-2.31	0.4	-1.8	-0.95	-5.62	-1.03	-2.01	0.55	-0.88	-1.54	2.09	-1.24	-1.01	1.24	-0.91	-0.94	1.31	-0.62	-1.07	0.94	-0.59	-1.05
Right Medial Malleolus			-1.58	0.02	0.41	-1.49	0.04	0.37	-1.58	0.34	0.22	-1.22	0.38	0.54	-1.53	0.19	0.64	-0.87	0.24	0.31	-0.5	0.19	0.9	-1.81	0.24	0.27	-1.07	0.6	0.33	-1.56	0.38	2.25	-0.77	3.21	0.64	-1.28	0.17	-1.27	-1.58	0.78	0.32	-0.95	0.33	0.39	-0.52	0.47	0.29	-0.91	0.35
Right Tibial Tuberosity			-1.27	0.84	0.62	-1.98	0.86	0.87	-2.04	0.64	0.71	-1	0.53	1.1	-2.08	1.59	0.9	-2.33	0.48	1.17	-1.35	0.4	0.5	-1.51	0.69	0.94	-1.37	0.47	0.74	-1.45	0.96	0.71	-2.07	0.52	0.55	-2.72	0.58	0.33	-1.68	0.87	0.71	-1.4	0.58	0.93	-1	0.73	0.6	-1.71	0.6
Left Lateral Knee			-0.23	-0.34	-0.32	-0.53	-0.01	-0.28	-0.17	-0.01	-0.25	-0.06	-0.01	-0.3	-0.27	-0.43	-0.33	-0.12	0.22	-0.33	-0.69	0.41	-0.13	-0.19	-0.12	-0.47	-0.69	-0.04	-0.16	-0.49	-0.22	0.65	-0.18	-0.28	-0.31	-0.39	0.15	-0.15	-0.59	-0.53	-0.8	-0.33	0	-0.38	-0.48	-0.42	-0.26	-0.44	-0.07
Left Medial Knee			-1.1	-0.85	-0.46	-0.88	-0.74	-0.18	-0.73	-0.72	-0.21	-0.72	-0.94	-0.36	-0.64	-0.95	-0.56	-0.46	-0.9	-1.06	-0.52	-1.9	-0.36	-0.65	-0.7	-0.2	-0.68	-1.27	-0.58	-0.71	-0.51	0.08	-0.45	-0.57	-0.19	-1.72	-0.62	-0.02	-0.63	-1.04	-0.6	-1.22	-1.46	-0.4	-0.6	-0.38	-0.63	-1.02	-0.92
Left Fibular Head			-0.19	-0.04	0.02	-0.18	0.02	0.03	0.16	0.01	-0.15	0.13	0.01	0.01	-0.04	-0.09	0.12	0.18	0.08	-0.29	-0.33	0.22	0.27	-0.01	-0.12	-0.26	-0.4	0.17	0.11	0.09	0.03	0.68	0.19	0.13	0.19	-0.13	0.87	0.12	-0.22	-0.03	-0.46	-0.05	0.23	-0.07	-0.32	-0.13	0.13	-0.2	0.12
Left Lateral Malleolus			1.02	-0.01	-1.23	0.8	0.03	-1	1.3	-0.01	-0.5	0.82	-0.06	-1.26	1.75	0.37	-1.28	0.96	0.12	-1.48	0.66	0.13	-1.24	0.73	0.14	-0.88	1.1	0.68	-0.93	1.75	0	-0.02	0.85	-0.3	-1.23	0.8	0.39	-0.11	1.14	-0.03	-0.98	0.86	0.27	-0.61	0.56	0.02	-0.85	0.53	0.29
Left Medial Malleolus			2.12	0.43	0.07	1.23	0.37	0.05	2.13	0.43	-0.28	1.42	0.92	0.17	1.56	0.43	0.2	0.75	0.55	0.22	0.54	1.38	0.13	1.45	0.23	0.06	0.94	0.85	-0.01	1.18	0.45	1.15	0.75	-0.08	0.45	1.25	0.27	0.65	1.77	0.4	-0.17	1.01	0.29	-0.07	0.52	0.63	0.03	0.85	0.38
Left Tibial Tuberosity			-0.08	-0.38	0.09	-0.06	-0.18	0.32	0.05	-0.4	0.09	0.04	-0.04	0.32	-0.12	-0.13	0.09	0.04	0	0.74	-0.4	0.06	0.42	-0.04	-0.05	0.35	-0.22	0.01	0.24	-0.2	-0.49	0.95	0.05	-0.14	0.18	-0.16	-0.02	0.4	-0.12	-0.13	0.05	-0.08	-0.23	0.55	-0.33	-0.3	0.56	-0.06	-0.09
Right Fifth Metatarsal Head			-1.08	-0.72	0.17	-1.45	-1.65	0.25	-1.04	-1.24	0.18	-0.72	-0.55	-0.09	-1.53	-0.39	0.15	-0.85	-1.15	0.15	-1.16	-0.58	0.44	-1.51	-1.46	0.42	-0.57	-0.43	0.28	-0.84	-1.08	0.73	-0.7	-1.29	-0.32	-0.91	-0.96	0.48	-1.34	-0.65	-0.02	-0.98	-0.9	0.11	-0.46	-0.16	-0.12	-1.02	-0.93
Right First Metatarsal Head			-1.01	0.13	1.32	-0.78	-0.1	1.18	-1.14	-0.1	0.89	-0.84	0	0.66	-0.93	0.36	0.95	-0.85	-0.31	1.8	-0.4	-0.29	1.09	-0.79	0.02	1.23	-0.41	0.7	1.26	-0.67	0.34	1.22	-0.74	-0.07	0.67	-0.63	0.24	1.12	-0.65	0.58	1.11	-0.56	0.22	1.68	-0.52	0.73	1.19	-0.48	0.15
Left Fifth Metatarsal Head			1.08	-0.35	0.23	0.83	-0.76	0.19	1.08	-0.46	0.15	0.95	-0.35	0	1.22	-0.04	0.18	0.65	-0.71	0.34	1.12	-0.96	0.02	0.66	-0.42	0.21	0.58	0.02	0.2	1.02	-0.6	0.77	1.02	-0.53	0	0.97	-0.43	0.79	1.06	-0.29	0.27	1.06	-0.56	0.27	0.29	-0.36	-0.04	0.53	-0.44
Left First Metatarsal Head			0.4	0.94	0.34	0.21	0.57	0.67	0.35	0.75	0.16	0.61	0.8	0.09	0.52	0.76	0.23	0.02	0.58	0.65	0.1	0.54	0.19	0.26	0.78	0.4	0.08	1.08	0.64	0.39	1	0.9	0.49	0.35	0.12	0.45	0.47	1.05	0.57	1	0.55	0.28	0.75	0.63	0.24	0.61	0.35	0.14	0.73
[truncated: 37 more columns]

## Sheet: S004
			Marker/Coordinate	Left Greater Trochanter/Anteroposterior		Marker/Coordinate	Left Greater Trochanter/Vertical		Marker/Coordinate	Right Greater Trochanter/Anteroposterior		Marker/Coordinate	Right Greater Trochanter/Vertical		Marker/Coordinate	Right Lateral Knee/Anteroposterior		Marker/Coordinate	Right Lateral Knee/Vertical		Marker/Coordinate	Right Medial Knee/Anteroposterior		Marker/Coordinate	Right Medial Knee/Vertical		Marker/Coordinate	Right Lateral Malleolus/Anteroposterior		Marker/Coordinate	Right Lateral Malleolus/Vertical		Marker/Coordinate	Right Medial Malleolus/Anteroposterior		Marker/Coordinate	Right Medial Malleolus/Vertical		Marker/Coordinate	Left Lateral Knee/Anteroposterior		Marker/Coordinate	Left Lateral Knee/Vertical		Marker/Coordinate	Left Medial Knee/Anteroposterior		Marker/Coordinate	Left Medial Knee/Vertical
			Error (mm)	24.62		Error (mm)	-24.55		Error (mm)	24.63		Error (mm)	-12.84		Error (mm)	27.17		Error (mm)	20.54		Error (mm)	-14.14		Error (mm)	2.29		Error (mm)	-26.76		Error (mm)	11.02		Error (mm)	-7.52		Error (mm)	23.11		Error (mm)	-18.77		Error (mm)	23.21		Error (mm)	16.31		Error (mm)	10.39
Angles (deg) and Velocities (deg/sec)	Unaltered
	Left	Right	Left	Right		Left	Right		Left	Right		Left	Right		Left	Right		Left	Right		Left	Right		Left	Right		Left	Right		Left	Right		Left	Right		Left	Right		Left	Right		Left	Right		Left	Right		Left	Right
ANKLE DF PEAK ANGLE	24.6	26.4	24.6	26.4		24.6	26.4		24.6	26.4		24.6	26.4		24.6	28.23		24.6	26.35		24.6	25.44		24.6	26.39		24.6	28.18		24.6	26.43		24.6	26.9		24.6	26.46		23.28	26.4		24.55	26.4		25.74	26.4		24.58	26.4
ANKLE EVE PEAK ANGLE	-3.62	-3.23	-3.62	-3.23		-3.62	-3.23		-3.62	-3.23		-3.62	-3.23		-3.62	-2.66		-3.62	-3.3		-3.62	-3.53		-3.62	-3.24		-3.62	-2.72		-3.62	-3.19		-3.62	-3.09		-3.62	-3.15		-3.82	-3.23		-3.64	-3.23		-3.44	-3.23		-3.63	-3.23
ANKLE EVE EXCURSION	-8.84	-6.49	-8.84	-6.49		-8.84	-6.49		-8.84	-6.49		-8.84	-6.49		-8.84	-6.3		-8.84	-6.5		-8.84	-6.59		-8.84	-6.49		-8.84	-6.85		-8.84	-6.49		-8.84	-6.44		-8.84	-6.48		-8.97	-6.49		-8.85	-6.49		-8.72	-6.49		-8.84	-6.49
ANKLE ROT PEAK ANGLE	4.01	-5.61	4.01	-5.61		4.01	-5.61		4.01	-5.61		4.01	-5.61		4.01	-5.98		4.01	-5.6		4.01	-5.41		4.01	-5.61		4.01	10.87		4.01	-5.31		4.01	-10.76		4.01	-6.28		4.25	-5.61		4.02	-5.61		3.81	-5.61		4.02	-5.61
ANKLE ROT EXCURSION	-9.09	-9.58	-9.09	-9.58		-9.09	-9.58		-9.09	-9.58		-9.09	-9.58		-9.09	-9.66		-9.09	-9.57		-9.09	-9.51		-9.09	-9.58		-9.09	-9.9		-9.09	-9.58		-9.09	-9.54		-9.09	-9.58		-8.95	-9.58		-9.08	-9.58		-9.21	-9.58		-9.09	-9.58
KNEE FLEX PEAK ANGLE	-48.66	-51.86	-46.37	-51.12		-48.72	-51.89		-47.89	-49.74		-48.67	-51.9		-48.66	-55.59		-48.66	-51.84		-48.66	-50.08		-48.66	-51.86		-48.66	-51.54		-48.66	-51.87		-48.66	-52.83		-48.66	-52		-46.08	-51.86		-48.64	-51.86		-50.91	-51.86		-48.65	-51.86
KNEE ADD PEAK ANGLE	-9.32	-3.04	-8.04	-2.82		-9.06	-2.95		-8.88	-2.34		-9.28	-2.9		-9.32	-3.78		-9.32	-2.84		-9.32	-2.57		-9.32	-3.01		-9.32	-10.72		-9.32	-3.21		-9.32	-0.44		-9.32	-2.79		-8.35	-3.04		-9.13	-3.04		-10.1	-3.04		-9.24	-3.04
KNEE ADD EXCURSION	0	4.12	0	3.94		0	4.13		0	3.57		0	4.13		0	4.57		0	4.13		0	3.88		0	4.12		0	3.29		0	4.1		0	4.65		0	4.18		0	4.12		0	4.12		0	4.12		0	4.12
KNEE ABD PEAK ANGLE	-17.18	-8.57	-16.27	-8.24		-16.9	-8.49		-16.88	-7.54		-17.13	-8.44		-17.18	-9.46		-17.18	-8.39		-17.18	-8.13		-17.18	-8.55		-17.18	-21.12		-17.18	-8.81		-17.18	-5.21		-17.18	-8.12		-16.61	-8.57		-16.99	-8.57		-17.63	-8.57		-17.1	-8.57
KNEE ABD EXCURSION	-7.8	-1.46	-8.22	-1.52		-7.78	-1.46		-7.94	-1.69		-7.8	-1.46		-7.8	-1.15		-7.8	-1.47		-7.8	-1.64		-7.8	-1.46		-7.8	-7.05		-7.8	-1.54		-7.8	0		-7.8	-1.26		-8.19	-1.46		-7.8	-1.46		-7.45	-1.46		-7.8	-1.46
KNEE ROT PEAK ANGLE	-29.25	-13.18	-29.4	-13.13		-29.23	-13.18		-29.3	-13		-29.24	-13.18		-29.25	-27.71		-29.25	-13.13		-29.25	-21.25		-29.25	-13.2		-29.25	-27.48		-29.25	-13.44		-29.25	-8.3		-29.25	-12.54		-19.35	-13.18		-28.74	-13.18		-19.9	-13.18		-29.49	-13.18
KNEE ROT EXCURSION	16.65	16.36	16.56	16.4		16.63	16.36		16.62	16.51		16.64	16.36		16.65	16.34		16.65	16.36		16.65	16.45		16.65	16.36		16.65	16.75		16.65	16.37		16.65	16.28		16.65	16.35		16.6	16.36		16.64	16.36		16.68	16.36		16.64	16.36
HIP EXT PEAK ANGLE	-7.78	-9.69	-10.28	-10.48		-8.04	-9.69		-8.73	-12.05		-7.8	-9.69		-7.78	-7.27		-7.78	-9.7		-7.78	-10.18		-7.78	-9.69		-7.78	-9.87		-7.78	-9.69		-7.78	-9.38		-7.78	-9.69		-9.79	-9.69		-8.05	-9.69		-7.39	-9.69		-7.79	-9.69
HIP ADD PEAK ANGLE	4.51	4.51	5	4.54		4.26	4.44		4.67	4.58		4.46	4.4		4.51	-2.44		4.51	4.44		4.51	0.76		4.51	4.5		4.51	4.51		4.51	4.51		4.51	4.51		4.51	4.51		8.48	4.51		4.52	4.51		7.72	4.51		4.36	4.51
HIP ADD EXCURSION	7.54	5.03	7.53	5.03		7.52	5.03		7.54	5.03		7.53	5.03		7.54	5.99		7.54	5.03		7.54	5.13		7.54	5.03		7.54	5.03		7.54	5.03		7.54	5.03		7.54	5.03		6.72	5.03		7.46	5.03		6.73	5.03		7.56	5.03
HIP ROT PEAK ANGLE	22.59	14.25	22.62	14.15		22.45	14.2		22.61	13.96		22.57	14.17		22.59	26.84		22.59	14.09		22.59	20.68		22.59	14.24		22.59	14.25		22.59	14.25		22.59	14.25		22.59	14.25		13.74	14.25		22.06	14.25		15.05	14.25		22.75	14.25
HIP ROT EXCURSION	3.88	3.62	3.92	3.62		3.87	3.62		3.9	3.63		3.88	3.61		3.88	3.12		3.88	3.62		3.88	3.36		3.88	3.62		3.88	3.87		3.88	3.62		3.88	3.62		3.88	3.62		4.33	3.62		3.89	3.62		4.27	3.62		3.87	3.62
FOOT PROG ANGLE	-15.39	-13.78	-15.39	-13.78		-15.39	-13.78		-15.39	-13.78		-15.39	-13.78		-15.39	-13.78		-15.39	-13.78		-15.39	-13.78		-15.39	-13.78		-15.39	-13.2		-15.39	-13.78		-15.39	-13.6		-15.39	-13.78		-15.39	-13.78		-15.39	-13.78		-15.39	-13.78		-15.39	-13.78
FOOT ANG @HS	14.28	12.33	14.28	12.33		14.28	12.33		14.28	12.33		14.28	12.33		14.28	12.33		14.28	12.33		14.28	12.33		14.28	12.33		14.28	13.12		14.28	12.33		14.28	12.35		14.28	12.33		14.36	12.33		14.28	12.33		14.36	12.33		14.28	12.33
ANKLE EVE PEAK VEL	-280.56	-225.33	-280.56	-225.33		-280.56	-225.33		-280.56	-225.33		-280.56	-225.33		-280.56	-220.58		-280.56	-225.48		-280.56	-227.71		-280.56	-225.35		-280.56	-219.2		-280.56	-225.25		-280.56	-223.6		-280.56	-225.16		-283.11	-225.33		-280.67	-225.33		-278.23	-225.33		-280.61	-225.33
ANKLE ROT PEAK VEL	-130.24	-139.77	-130.24	-139.77		-130.24	-139.77		-130.24	-139.77		-130.24	-139.77		-130.24	-144.85		-130.24	-139.52		-130.24	-135.47		-130.24	-139.74		-130.24	-144.7		-130.24	-139.91		-130.24	-139.97		-130.24	-140.07		-124.79	-139.77		-129.98	-139.77		-135.77	-139.77		-130.12	-139.77
KNEE ABD PEAK VEL	-154.4	-66.15	-159.91	-65.78		-154.14	-66.16		-156.27	-65.12		-154.36	-66.16		-154.4	-66.2		-154.4	-66.18		-154.4	-65.87		-154.4	-66.15		-154.4	-137.11		-154.4	-66.3		-154.4	-61.88		-154.4	-65.76		-159.92	-66.15		-154.42	-66.15		-149.38	-66.15		-154.41	-66.15
KNEE ADD PEAK VEL	60.81	58.31	59.93	58.58		60.83	58.3		60.53	59.45		60.82	58.3		60.81	55.95		60.81	58.42		60.81	59.31		60.81	58.32		60.81	89.08		60.81	58.67		60.81	52.66		60.81	57.25		61.76	58.31		60.91	58.31		59.98	58.31		60.86	58.31
HIP ABD PEAK VEL	-22.63	-51.5	-23.79	-52		-22.71	-51.52		-23.01	-52.98		-22.65	-51.53		-22.63	-26.04		-22.63	-52		-22.63	-21.86		-22.63	-51.45		-22.63	-54.26		-22.63	-51.5		-22.63	-52.91		-22.63	-51.5		-72.59	-51.5		-25.26	-51.5		-66.23	-51.5		-21.47	-51.5
KNEE ROT PEAK VEL	218.03	206.94	213.2	206.72		217.87	206.91		216.43	206.21		218	206.88		218.03	207.57		218.03	206.66		218.03	206.22		218.03	206.91		218.03	272.96		218.03	208.16		218.03	188.37		218.03	204.82		214.55	206.94		217.81	206.94		220.87	206.94		217.93	206.94
HIP ROT PEAK VEL	96.58	100.9	96.99	100.94		96.25	100.77		96.7	101.01		96.55	100.69		96.58	89.48		96.58	100.76		96.58	95.23		96.58	100.86		96.58	101.11		96.58	100.9		96.58	101		96.58	100.9		102.44	100.9		96.65	100.9		99.26	100.9		96.33	100.9
			Marker/Coordinate	Left Greater Trochanter/Anteroposterior		Marker/Coordinate	Left Greater Trochanter/Vertical		Marker/Coordinate	Right Greater Trochanter/Anteroposterior		Marker/Coordinate	Right Greater Trochanter/Vertical		Marker/Coordinate	Right Lateral Knee/Anteroposterior		Marker/Coordinate	Right Lateral Knee/Vertical		Marker/Coordinate	Right Medial Knee/Anteroposterior		Marker/Coordinate	Right Medial Knee/Vertical		Marker/Coordinate	Right Lateral Malleolus/Anteroposterior		Marker/Coordinate	Right Lateral Malleolus/Vertical		Marker/Coordinate	Right Medial Malleolus/Anteroposterior		Marker/Coordinate	Right Medial Malleolus/Vertical		Marker/Coordinate	Left Lateral Knee/Anteroposterior		Marker/Coordinate	Left Lateral Knee/Vertical		Marker/Coordinate	Left Medial Knee/Anteroposterior		Marker/Coordinate	Left Medial Knee/Vertical
			Error (mm)	24.62		Error (mm)	-24.55		Error (mm)	24.63		Error (mm)	-12.84		Error (mm)	27.17		Error (mm)	20.54		Error (mm)	-14.14		Error (mm)	2.29		Error (mm)	-26.76		Error (mm)	11.02		Error (mm)	-7.52		Error (mm)	23.11		Error (mm)	-18.77		Error (mm)	23.21		Error (mm)	16.31		Error (mm)	10.39
IQRR Scores (unitless)
			Mediolateral	Anteroposterior	Vertical	Mediolateral	Anteroposterior	Vertical	Mediolateral	Anteroposterior	Vertical	Mediolateral	Anteroposterior	Vertical	Mediolateral	Anteroposterior	Vertical	Mediolateral	Anteroposterior	Vertical	Mediolateral	Anteroposterior	Vertical	Mediolateral	Anteroposterior	Vertical	Mediolateral	Anteroposterior	Vertical	Mediolateral	Anteroposterior	Vertical	Mediolateral	Anteroposterior	Vertical	Mediolateral	Anteroposterior	Vertical	Mediolateral	Anteroposterior	Vertical	Mediolateral	Anteroposterior	Vertical	Mediolateral	Anteroposterior	Vertical	Mediolateral	Anteroposterior
Right Iliac Crest			-0.3	-0.39	-0.16	-0.29	-0.73	-0.65	-0.36	-0.43	-0.18	-0.19	-0.17	-0.44	-0.3	-0.02	-0.18	-0.32	-0.01	-0.37	-0.56	-0.08	-0.19	-0.28	-0.56	-0.02	-0.37	-0.09	-0.11	0.33	-0.22	-0.11	-0.41	-0.16	-0.03	-0.22	0.24	-0.09	-0.63	-0.31	-0.06	-0.31	-0.02	-0.34	-0.67	0.1	-0.2	-0.13	-0.4
Left Iliac Crest			0.07	-0.6	-0.31	-0.14	-0.33	-0.78	-0.07	-0.67	-0.47	-0.22	-0.28	-0.55	0.02	-0.66	-0.38	0.13	-0.58	-0.28	0.15	-0.84	-0.01	0.21	-0.27	0	0.12	-0.33	-0.35	0.39	-0.37	-0.09	0.2	-0.3	0	-0.04	-0.22	-0.01	0.3	-0.23	0.03	0.11	-0.48	-0.26	0.13	0	-0.02	0.14	-0.37
Left Greater Trochanter			-0.44	1.99	-0.15	-1.07	-0.16	-1.44	-0.73	-0.09	0.12	-0.53	0.09	-0.43	-0.83	0.22	-0.04	-0.34	-0.02	-0.56	-0.49	-0.18	-0.41	-1.27	-0.15	-0.07	-0.47	-0.01	-0.16	-0.17	0.3	-0.06	-0.39	-0.09	-0.15	-0.76	0.55	0.02	-0.7	-0.11	-0.28	-0.36	-0.18	-0.59	-0.63	-0.09	-0.33	-0.68	-0.24
Right Greater Trochanter			0.56	0.3	0.04	0.45	0.34	0.68	0.71	1.7	0.26	0.33	0.1	-0.92	0.52	0.33	0.21	0.58	0.15	-0.01	0.59	0.16	0.08	0.45	0.14	0.83	0.7	0.05	0.05	0.5	0.14	0.7	0.36	0.15	0.03	0.22	0.35	0.66	0.71	0.34	0.09	0.57	0.12	0	0.52	0.05	-0.12	0.76	0.04
Right Anterior Superior Iliac Spine			-0.32	-1.14	0.4	-0.19	-1.33	0.39	-0.42	-1.04	0.53	-0.31	-0.93	0.52	-0.39	-0.57	0.4	-0.37	-0.91	0.15	-0.34	-1.06	0.5	-0.51	-1	0.38	-0.2	-0.82	0.21	-0.3	-0.82	0.94	-0.36	-0.69	0.46	-1	-1.37	0.38	-0.23	-1.62	0.66	-0.36	-0.9	0.21	-0.46	-1.1	0.49	-0.45	-0.78
Left Anterior Superior Iliac Spine			0.84	-1.24	0.65	0.21	-1.37	0.61	0.64	-1.68	0.29	0.33	-2.19	0.31	0.71	-0.71	0.45	0.58	-2.3	0.17	0.31	-1.32	0.35	0.84	-0.84	0.43	0.37	-1.41	0.25	0.73	-1.1	0.73	0.74	-0.97	0.25	0.18	-1.53	0.37	1.16	-1.48	0.47	0.63	-1.74	0.15	0.61	-0.94	0.37	0.95	-1.05
Right Posterior Superior Iliac Spine			0.04	0.68	0.01	0.21	0.74	0.28	0.01	0.64	0.03	-0.05	0.25	0.42	-0.14	0.84	0.02	0.12	0.68	0.05	0.22	0.73	-0.02	-0.05	0.82	0.11	0.31	0.65	0.51	0.57	0.59	-0.28	0.27	0.73	0.02	0.39	0.65	0.04	0.11	0.77	0	0.12	0.73	0.23	-0.22	0.87	-0.12	0.16	0.77
Left Posterior Superior Iliac Spine			-0.14	0.34	0.24	0.06	0.89	0.18	-0.32	0.61	0.26	-0.14	0.37	0.65	-0.15	1.06	0.07	-0.1	0.28	0.28	-0.13	0.68	0.17	0.19	0.77	0.24	0.31	0.86	0.79	0.35	0.67	-0.26	0.02	0.54	0.18	0.13	0.81	0.01	-0.02	0.71	0.15	0.07	0.65	0.49	-0.43	0.97	0.01	0.2	0.9
Sacrum			0.03	0.05	0.14	0.22	1.07	0.3	-0.33	0.46	0.42	-0.22	0.36	0.86	-0.18	0.59	0.38	0.02	0.29	0.67	0.19	0.2	0.82	0.04	0.69	0.47	0.19	0.62	0.75	0.52	0.13	0.25	0.17	0.33	0.3	0.25	0.45	0.37	0.07	0.8	0.42	0.02	0.45	0.6	-0.28	0.45	0.97	0.11	0.6
Right Lateral Knee			-0.46	-0.41	0.26	-0.32	-0.22	0.13	-0.39	-0.43	0.23	-0.16	0.02	0.13	-0.38	1.62	0.37	-0.43	-0.14	3.18	0	-0.04	-0.06	-0.7	-0.36	0.06	-0.31	-0.16	-0.18	-0.19	-0.4	-0.48	-0.4	-0.23	0.03	-0.2	-0.29	-0.14	-0.22	-0.09	0.26	-0.43	-0.04	0.03	-0.43	-0.54	-0.04	-0.47	-0.21
Right Medial Knee			1.42	-0.02	0.07	1.25	-0.28	0.16	1.37	-0.03	0.02	1.22	0.06	-0.01	0.82	-0.2	0.11	0.64	0.24	0.01	0.79	-1.05	0.04	0.78	0.13	0.54	1	0.02	-0.05	1.02	0.01	0.09	1.03	-0.01	0.09	1.94	0.49	-0.06	1.22	0.3	0.03	0.71	0.09	0.23	0.99	-0.09	0.14	0.63	-0.07
Right Fibular Head			-0.44	0.32	0.31	-0.56	0.01	0.33	-0.44	0.24	0.48	-0.11	0.18	0.5	-0.36	-0.03	0.6	-0.6	0.76	0.31	-0.05	0.16	0.41	-0.82	-0.02	0.42	-0.49	0.1	0.12	-0.32	0.21	0.01	-0.62	0.02	0.34	-0.28	0.04	0.63	-0.42	0.32	0.49	-0.55	0.22	0.29	-0.65	0.12	0.24	-0.5	0.2
Right Lateral Malleolus			-0.1	-0.57	0.29	-0.21	-0.32	-0.07	-0.18	-0.39	0.45	-0.42	-0.19	0.06	-0.1	-0.37	0.48	-0.53	-0.35	0.33	-0.38	-0.47	0.27	-0.83	-0.66	0.13	-0.65	-3.38	0.21	-0.66	-0.07	2.65	-0.49	-0.22	0.1	-1.03	-1.31	-0.99	-0.68	-0.37	0.33	-0.63	-0.37	0.18	-0.89	-0.32	0.29	-0.66	-0.49
Right Medial Malleolus			0.06	0	0.15	-0.03	-0.05	0.46	0.01	-0.07	0.11	-0.31	0.34	0.14	-0.16	0	0.47	-0.36	0	0.26	0.01	-0.17	0.07	-0.6	0	0.49	-0.53	0.93	0.26	-0.26	0.2	-0.69	-0.04	-0.81	0.15	-0.48	0.18	5.07	-0.16	-0.17	0.32	-0.43	0	0.42	-0.67	0	0.38	-0.57	0.09
Right Tibial Tuberosity			-0.14	-0.83	0	0.05	-0.8	-0.11	0.05	-0.89	0.08	0.09	-0.19	-0.07	-0.14	-0.95	0.01	-0.11	-0.3	-0.1	0.15	-0.41	-0.03	-0.18	-0.74	0.01	-0.05	-0.64	-0.09	0.1	-0.41	-0.17	-0.08	-0.93	0.01	0.29	-0.27	-0.51	0.14	-0.64	-0.01	-0.11	-0.53	-0.07	-0.43	-0.99	0.03	-0.12	-0.74
Left Lateral Knee			-0.23	0.7	0.6	-0.14	1.6	0.61	-0.28	1.22	0.49	-0.5	0.82	0.39	-0.34	0.32	0.99	-0.15	0.8	0.53	-0.19	1.32	0.66	0.39	0.64	0.55	0.09	1.36	0.57	0.08	0.77	0.37	0.09	1.38	0.58	-0.24	0.36	0	-0.05	-0.52	0.47	0.03	0.87	2.94	-0.51	0.81	0.72	0.05	0.79
Left Medial Knee			-1.08	-1.23	0.72	-0.88	-0.81	0.74	-1.15	-1.03	0.46	-1.53	-1.08	0.39	-1.3	-1.31	0.7	-1.31	-1.21	0.79	-1.47	-0.88	0.64	-0.64	-0.95	0.53	-1	-1.26	0.59	-0.97	-0.96	1.09	-0.82	-1.48	0.93	-1.34	-1.13	0.08	-1.22	-0.8	0.39	-1.34	-1.03	0.83	-0.94	-0.34	0.87	-0.75	-0.82
Left Fibular Head			-0.22	1.22	0.58	-0.16	2.38	0.6	-0.16	1.46	0.51	-0.45	0.88	0.7	-0.23	0.67	0.69	-0.1	1.11	0.54	-0.13	1.78	0.4	0.31	1.2	0.81	0	1.56	0.56	0.31	1.1	0.65	0.02	1.99	0.56	-0.14	0.56	0.28	-0.06	1.95	0.61	-0.09	1.24	0.68	-0.28	1.08	0.57	0.16	1.65
Left Lateral Malleolus			0	-0.01	-0.85	0.1	-0.3	-0.7	0.08	-0.07	-1.05	0.41	-0.67	-0.69	0	-0.52	-0.56	0.46	-0.33	-0.67	0.1	-0.04	-0.47	0.67	-0.12	-0.63	0.47	0.92	-1.13	0.53	-0.16	-1.94	0.45	0.08	-0.72	0.77	-0.27	-2.66	0.61	-0.23	-0.67	0.51	-0.2	-0.7	0.62	0.06	-0.73	0.5	-0.12
Left Medial Malleolus			0.06	0.92	0.17	0.17	0.67	0.05	0.07	0.9	0.06	0.4	0.75	0.26	0.26	0.74	-0.38	0.48	0.68	0.19	0.16	0.65	0.26	0.85	0.61	0.36	0.65	1.75	0.23	0.39	0.08	-0.31	0.18	0.95	0.2	0.63	0.61	-1.1	0.25	0.49	0.2	0.54	0.52	0.18	0.62	0.13	0.31	0.77	0.69
Left Tibial Tuberosity			0.41	-0.62	0.32	0.41	-0.05	0.49	0.55	-0.34	0.02	0.26	-0.34	0.25	0.32	-1.49	0.17	0.89	-0.57	0.44	0.21	-0.32	0.33	0.93	-0.33	0.72	0.75	-0.29	0.43	0.67	-0.29	1.03	0.64	-0.28	0.55	0.2	-0.35	1.27	0.32	-0.14	0.55	0.96	-0.46	0.52	0.7	-1.32	0.38	0.91	-0.35
Right Fifth Metatarsal Head			-0.78	-0.06	0.93	-0.86	0.07	1.3	-0.85	-0.09	1.39	-0.86	0	1.52	-0.44	-0.16	0.8	-0.91	-0.1	0.93	-0.98	-0.13	1.08	-1.02	-0.23	0.9	-1.12	0.64	0.81	-0.85	-0.21	0.97	-1.19	0.07	0.82	-1.08	0.11	0.64	-0.97	-0.08	1.33	-0.73	-0.1	0.97	-1.79	-0.08	0.82	-0.91	-0.22
Right First Metatarsal Head			0.21	-0.41	0.53	0.07	-0.66	0.83	0.17	-0.28	0.83	0.11	-0.37	0.76	-0.03	-0.61	0.74	-0.06	-0.45	1.02	-0.11	-0.61	1.16	-0.69	-0.43	0.69	-0.3	-0.02	0.89	-0.1	-1.02	1.22	-0.04	-0.6	0.8	-0.3	-0.28	0.37	-0.01	-0.82	0.7	-0.09	-0.54	1.07	-0.21	-0.47	0.66	-0.14	-0.46
Left Fifth Metatarsal Head			0.62	-1.12	0.24	0.3	-0.94	0.39	0.53	-0.92	0.93	0.46	-0.63	0.3	0.13	-0.58	0.56	0.35	-0.96	0.36	0.39	-0.76	0.75	0.77	-1.38	0.93	0.57	0.46	0.69	0.27	-1.91	0.52	0.41	-0.51	0.77	0.62	-0.38	-0.29	0.82	-0.94	0.73	0.33	-0.79	0.77	0.88	-0.42	0.54	0.76	-1.12
Left First Metatarsal Head			0.02	-1.64	0.31	-0.2	-1.8	0.65	0.1	-1.36	0.84	-0.2	-1.3	0.79	0.07	-2.4	0.28	-0.19	-1.27	0.7	0.03	-1.2	1.13	0.05	-1.64	0.71	0.12	-0.65	0.73	-0.17	-1.64	0.67	-0.21	-1.02	0.97	0.04	-0.85	-0.02	0.14	-1.27	0.84	-0.09	-1.31	0.72	0.21	-1.19	0.62	0.04	-2.22
[truncated: 37 more columns]

## Sheet: S005
			Marker/Coordinate	Left Greater Trochanter/Anteroposterior		Marker/Coordinate	Left Greater Trochanter/Vertical		Marker/Coordinate	Right Greater Trochanter/Anteroposterior		Marker/Coordinate	Right Greater Trochanter/Vertical		Marker/Coordinate	Right Lateral Knee/Anteroposterior		Marker/Coordinate	Right Lateral Knee/Vertical		Marker/Coordinate	Right Medial Knee/Anteroposterior		Marker/Coordinate	Right Medial Knee/Vertical		Marker/Coordinate	Right Lateral Malleolus/Anteroposterior		Marker/Coordinate	Right Lateral Malleolus/Vertical		Marker/Coordinate	Right Medial Malleolus/Anteroposterior		Marker/Coordinate	Right Medial Malleolus/Vertical		Marker/Coordinate	Left Lateral Knee/Anteroposterior		Marker/Coordinate	Left Lateral Knee/Vertical		Marker/Coordinate	Left Medial Knee/Anteroposterior		Marker/Coordinate	Left Medial Knee/Vertical
			Error (mm)	13.59		Error (mm)	-20.46		Error (mm)	-15.87		Error (mm)	-6.15		Error (mm)	-21.74		Error (mm)	5.5		Error (mm)	3.94		Error (mm)	-24.79		Error (mm)	-10.71		Error (mm)	-23.23		Error (mm)	23.43		Error (mm)	0.05		Error (mm)	6.24		Error (mm)	-12.5		Error (mm)	-22.91		Error (mm)	9
Angles (deg) and Velocities (deg/sec)	Unaltered
	Left	Right	Left	Right		Left	Right		Left	Right		Left	Right		Left	Right		Left	Right		Left	Right		Left	Right		Left	Right		Left	Right		Left	Right		Left	Right		Left	Right		Left	Right		Left	Right		Left	Right
ANKLE DF PEAK ANGLE	23.54	23.28	23.54	23.28		23.54	23.28		23.54	23.28		23.54	23.28		23.54	21.49		23.54	23.3		23.54	23.61		23.54	23.21		23.54	24.16		23.54	23.34		23.54	21.4		23.54	23.28		24.05	23.28		23.53	23.28		21.67	23.28		23.54	23.28
ANKLE EVE PEAK ANGLE	-3.88	-6.58	-3.88	-6.58		-3.88	-6.58		-3.88	-6.58		-3.88	-6.58		-3.88	-7.08		-3.88	-6.6		-3.88	-6.49		-3.88	-6.5		-3.88	-6.35		-3.88	-6.65		-3.88	-7.1		-3.88	-6.58		-3.7	-6.58		-3.82	-6.58		-4.54	-6.58		-3.92	-6.58
ANKLE EVE EXCURSION	-5.63	-5.12	-5.63	-5.12		-5.63	-5.12		-5.63	-5.12		-5.63	-5.12		-5.63	-5.32		-5.63	-5.12		-5.63	-5.08		-5.63	-5.13		-5.63	-5.34		-5.63	-5.11		-5.63	-5.95		-5.63	-5.12		-5.58	-5.12		-5.63	-5.12		-5.8	-5.12		-5.63	-5.12
ANKLE ROT PEAK ANGLE	-6.8	-4.89	-6.8	-4.89		-6.8	-4.89		-6.8	-4.89		-6.8	-4.89		-6.8	-4.39		-6.8	-4.9		-6.8	-4.98		-6.8	-4.87		-6.8	1.73		-6.8	-4.46		-6.8	8.79		-6.8	-4.89		-6.93	-4.89		-6.8	-4.89		-6.36	-4.89		-6.81	-4.89
ANKLE ROT EXCURSION	-6.57	-9.55	-6.57	-9.55		-6.57	-9.55		-6.57	-9.55		-6.57	-9.55		-6.57	-9.43		-6.57	-9.55		-6.57	-9.57		-6.57	-9.54		-6.57	-9.61		-6.57	-9.55		-6.57	-9.39		-6.57	-9.55		-6.61	-9.55		-6.57	-9.55		-6.44	-9.55		-6.57	-9.55
KNEE FLEX PEAK ANGLE	-50.14	-47.81	-48.67	-47.32		-50.16	-47.78		-50.71	-49.55		-50.14	-47.78		-50.14	-44.36		-50.14	-47.81		-50.14	-48.44		-50.14	-47.84		-50.14	-48.11		-50.14	-47.84		-50.14	-43.87		-50.14	-47.81		-51.11	-47.81		-50.12	-47.81		-46.55	-47.81		-50.14	-47.81
KNEE ADD PEAK ANGLE	-1.48	-3.74	-1.14	-3.56		-1.12	-3.68		-1.6	-4.29		-1.44	-3.68		-1.48	-2.9		-1.48	-3.69		-1.48	-3.9		-1.48	-3.96		-1.48	-6.72		-1.48	-3.87		-1.48	-8.29		-1.48	-3.74		-1.56	-3.74		-1.64	-3.74		-0.97	-3.74		-1.35	-3.74
KNEE ADD EXCURSION	1.56	0.27	1.37	0.24		1.57	0.27		1.62	0.38		1.56	0.27		1.56	0.07		1.56	0.27		1.56	0.3		1.56	0.28		1.56	0		1.56	0.2		1.56	0		1.56	0.27		1.69	0.27		1.61	0.27		1.19	0.27		1.55	0.27
KNEE ABD PEAK ANGLE	-3.48	-6.56	-3.11	-6.45		-3.13	-6.49		-3.65	-7.09		-3.45	-6.5		-3.48	-5.96		-3.48	-6.51		-3.48	-6.71		-3.48	-6.78		-3.48	-11.24		-3.48	-6.8		-3.48	-15.85		-3.48	-6.56		-3.68	-6.56		-3.65	-6.56		-2.78	-6.56		-3.35	-6.56
KNEE ABD EXCURSION	-0.32	-2.55	-0.54	-2.58		-0.31	-2.55		-0.23	-2.23		-0.32	-2.55		-0.32	-2.88		-0.32	-2.55		-0.32	-2.47		-0.32	-2.52		-0.32	-4.48		-0.32	-2.59		-0.32	-7.44		-0.32	-2.55		-0.23	-2.55		-0.31	-2.55		-0.57	-2.55		-0.32	-2.55
KNEE ROT PEAK ANGLE	-2.18	-0.73	-2.05	-0.69		-2.18	-0.73		-2.23	-0.87		-2.18	-0.73		-2.18	9.56		-2.18	-0.59		-2.18	1.39		-2.18	-0.04		-2.18	-5.01		-2.18	-1.09		-2.18	-11.31		-2.18	-0.73		-5.42	-0.73		-2.11	-0.73		-14.92	-0.73		-2.19	-0.73
KNEE ROT EXCURSION	11.15	13.43	11.18	13.41		11.15	13.43		11.14	13.49		11.15	13.43		11.15	13.28		11.15	13.42		11.15	13.45		11.15	13.46		11.15	14.98		11.15	13.51		11.15	16.38		11.15	13.43		11.16	13.43		11.17	13.43		11.11	13.43		11.14	13.43
HIP EXT PEAK ANGLE	-12.83	-20.35	-14.31	-20.85		-12.81	-20.39		-12.25	-18.6		-12.82	-20.39		-12.83	-22.06		-12.83	-20.38		-12.83	-20.16		-12.83	-20.29		-12.83	-20.43		-12.83	-20.39		-12.83	-20.47		-12.83	-20.35		-12.17	-20.35		-12.83	-20.35		-13.61	-20.35		-12.82	-20.35
HIP ADD PEAK ANGLE	6.03	7.2	5.94	7.16		5.69	7.15		6.06	7.31		6	7.15		6.03	10.8		6.03	7.23		6.03	7.98		6.03	7.55		6.03	7.25		6.03	7.25		6.03	7.2		6.03	7.2		4.84	7.2		6.17	7.2		2.07	7.2		5.94	7.2
HIP ADD EXCURSION	3.44	5.98	3.43	5.97		3.43	5.98		3.44	6		3.44	5.98		3.44	5.53		3.44	5.97		3.44	5.9		3.44	5.96		3.44	5.92		3.44	5.92		3.44	5.99		3.44	5.98		3.67	5.98		3.44	5.98		4.6	5.98		3.43	5.98
HIP ROT PEAK ANGLE	11.7	4.42	11.47	4.3		11.55	4.39		11.8	4.84		11.69	4.39		11.7	-5.97		11.7	4.26		11.7	2.63		11.7	3.9		11.7	4.45		11.7	4.45		11.7	4.42		11.7	4.42		14.79	4.42		11.74	4.42		22.68	4.42		11.65	4.42
HIP ROT EXCURSION	0	0.69	0	0.69		0	0.69		0	0.69		0	0.69		0	0.73		0	0.69		0	0.7		0	0.7		0	0.73		0	0.66		0	0.8		0	0.69		0	0.69		0	0.69		0	0.69		0	0.69
FOOT PROG ANGLE	-10.43	-9.6	-10.43	-9.6		-10.43	-9.6		-10.43	-9.6		-10.43	-9.6		-10.43	-9.6		-10.43	-9.6		-10.43	-9.6		-10.43	-9.6		-10.43	-9.37		-10.43	-9.6		-10.43	-10.2		-10.43	-9.6		-10.43	-9.6		-10.43	-9.6		-10.43	-9.6		-10.43	-9.6
FOOT ANG @HS	12.66	11.74	12.66	11.74		12.66	11.74		12.66	11.74		12.66	11.74		12.66	11.74		12.66	11.74		12.66	11.74		12.66	11.74		12.66	12.03		12.66	11.74		12.66	12.13		12.66	11.74		12.66	11.74		12.66	11.74		12.66	11.74		12.66	11.74
ANKLE EVE PEAK VEL	-159.79	-181.87	-159.79	-181.87		-159.79	-181.87		-159.79	-181.87		-159.79	-181.87		-159.79	-185.04		-159.79	-181.85		-159.79	-181.27		-159.79	-181.98		-159.79	-179.66		-159.79	-181.77		-159.79	-187.92		-159.79	-181.87		-161.06	-181.87		-162.03	-181.87		-163.18	-181.87		-159.79	-181.87
ANKLE ROT PEAK VEL	-121.41	-142.64	-121.41	-142.64		-121.41	-142.64		-121.41	-142.64		-121.41	-142.64		-121.41	-138.06		-121.41	-142.68		-121.41	-143.67		-121.41	-142.43		-121.41	-144.09		-121.41	-142.82		-121.41	-138.12		-121.41	-142.64		-124.18	-142.64		-122.99	-142.64		-116.79	-142.64		-121.41	-142.64
KNEE ABD PEAK VEL	-55.92	-77.19	-56.94	-76.88		-55.89	-77.16		-55.52	-78.15		-55.92	-77.16		-55.92	-76.84		-55.92	-77.17		-55.92	-77.37		-55.92	-77.24		-55.92	-86.15		-55.92	-77.7		-55.92	-130.7		-55.92	-77.19		-52.45	-77.19		-53.06	-77.19		-57.32	-77.19		-55.92	-77.19
KNEE ADD PEAK VEL	32.96	37.4	30.73	38.47		33.07	37.48		33.81	33.69		32.97	37.48		32.96	42.37		32.96	37.47		32.96	36.51		32.96	37.1		32.96	52.56		32.96	38.19		32.96	78.2		32.96	37.41		34.46	37.4		33.1	37.4		26.85	37.4		32.86	37.4
HIP ABD PEAK VEL	-52	-78.87	-52.81	-79.34		-51.76	-78.95		-51.68	-77.19		-51.98	-78.94		-52	-126.32		-52	-79.55		-52	-87.18		-52	-81.43		-52	-79.17		-52	-79.17		-52	-78.7		-52	-78.87		-39.35	-78.87		-51.94	-78.87		-11.81	-78.87		-52.02	-78.87
KNEE ROT PEAK VEL	161.94	235.98	162.41	235.76		161.89	235.94		161.77	236.65		161.94	235.95		161.94	234.91		161.94	235.88		161.94	236.21		161.94	236.43		161.94	259.37		161.94	237.6		161.94	278.62		161.94	235.98		161.83	235.98		162.07	235.98		162.2	235.98		161.85	235.98
HIP ROT PEAK VEL	74.59	65.52	75.06	65.8		75.94	65.77		74.42	64.6		74.72	65.74		74.59	62.2		74.59	65.56		74.59	64.09		74.59	64.55		74.59	66.46		74.59	64.81		74.59	66.46		74.59	65.52		76.97	65.52		74.04	65.52		83.81	65.52		74.97	65.52
			Marker/Coordinate	Left Greater Trochanter/Anteroposterior		Marker/Coordinate	Left Greater Trochanter/Vertical		Marker/Coordinate	Right Greater Trochanter/Anteroposterior		Marker/Coordinate	Right Greater Trochanter/Vertical		Marker/Coordinate	Right Lateral Knee/Anteroposterior		Marker/Coordinate	Right Lateral Knee/Vertical		Marker/Coordinate	Right Medial Knee/Anteroposterior		Marker/Coordinate	Right Medial Knee/Vertical		Marker/Coordinate	Right Lateral Malleolus/Anteroposterior		Marker/Coordinate	Right Lateral Malleolus/Vertical		Marker/Coordinate	Right Medial Malleolus/Anteroposterior		Marker/Coordinate	Right Medial Malleolus/Vertical		Marker/Coordinate	Left Lateral Knee/Anteroposterior		Marker/Coordinate	Left Lateral Knee/Vertical		Marker/Coordinate	Left Medial Knee/Anteroposterior		Marker/Coordinate	Left Medial Knee/Vertical
			Error (mm)	13.59		Error (mm)	-20.46		Error (mm)	-15.87		Error (mm)	-6.15		Error (mm)	-21.74		Error (mm)	5.5		Error (mm)	3.94		Error (mm)	-24.79		Error (mm)	-10.71		Error (mm)	-23.23		Error (mm)	23.43		Error (mm)	0.05		Error (mm)	6.24		Error (mm)	-12.5		Error (mm)	-22.91		Error (mm)	9
IQRR Scores (unitless)
			Mediolateral	Anteroposterior	Vertical	Mediolateral	Anteroposterior	Vertical	Mediolateral	Anteroposterior	Vertical	Mediolateral	Anteroposterior	Vertical	Mediolateral	Anteroposterior	Vertical	Mediolateral	Anteroposterior	Vertical	Mediolateral	Anteroposterior	Vertical	Mediolateral	Anteroposterior	Vertical	Mediolateral	Anteroposterior	Vertical	Mediolateral	Anteroposterior	Vertical	Mediolateral	Anteroposterior	Vertical	Mediolateral	Anteroposterior	Vertical	Mediolateral	Anteroposterior	Vertical	Mediolateral	Anteroposterior	Vertical	Mediolateral	Anteroposterior	Vertical	Mediolateral	Anteroposterior
Right Iliac Crest			1.02	-0.23	0.57	0.8	-0.18	0.56	1.09	-0.31	0.67	0.73	-0.19	0.77	0.75	-0.47	0.61	0.79	-0.41	0.68	0.8	-0.08	0.37	0.52	-0.3	0.31	0.77	-0.24	0.58	0.59	-0.62	0.14	0.73	-0.17	0.42	0.85	-0.34	0.67	0.84	0.25	0.01	0.81	-0.29	0.78	0.73	-0.13	0.72	1.23	-0.41
Left Iliac Crest			1.25	-0.46	0.21	0.62	-0.3	0.04	0.94	-0.3	0.12	0.94	-0.13	0.56	1.56	-0.51	0.24	0.98	-0.26	0.44	0.87	-0.21	0.1	1.16	-0.44	0.07	0.97	-0.28	0.12	1.01	-0.34	-0.02	0.68	-0.24	0.35	0.96	-0.19	0.39	0.78	-0.25	-0.07	0.94	-0.37	0.59	1.08	-0.84	0.63	0.86	-0.44
Left Greater Trochanter			1.1	1.84	-1.12	1.33	0.62	-4.43	1.05	0.89	-1.49	0.6	0.77	-1.62	1.19	1.05	-1.08	0.71	0.75	-1.83	0.69	0.34	-0.79	0.98	0.74	-0.85	1.1	0.79	-1.6	0.74	0.32	-2.67	0.48	0.69	-1.22	0.79	1.01	-1.22	0.75	0.5	-1.75	0.82	0.95	-1.34	0.72	0.45	-1.46	1.09	1.1
Right Greater Trochanter			1.04	-0.06	-0.48	0.55	-0.02	-0.82	0.77	-0.85	-0.88	0.68	-0.02	-1.13	1.46	-0.56	-0.38	0.92	-0.02	-0.78	0.84	-0.25	-0.44	1.44	-0.34	-0.34	0.9	-0.47	-0.48	1.04	-0.62	-0.51	0.76	-0.05	-0.92	0.86	0.04	-0.54	1.25	-0.62	-0.64	0.82	-0.08	-0.6	1.71	-0.25	-0.24	0.82	-0.02
Right Anterior Superior Iliac Spine			0.95	-0.36	-0.7	1.04	-0.48	-0.46	1.04	-0.34	-1.91	1.01	-0.5	-0.56	0.55	-0.7	-0.24	1.31	-0.5	-0.58	0.48	-0.29	-0.47	0.5	-0.16	-0.62	0.8	-0.66	-0.62	1.33	-0.22	-0.73	0.7	-0.04	-1.06	0.92	-0.31	-0.58	0.51	-0.21	-0.56	0.91	-0.29	-0.57	0.39	-0.62	-0.27	1.98	-0.4
Left Anterior Superior Iliac Spine			0.47	-0.07	-0.42	0.53	0.07	-0.46	0.86	-0.04	-0.63	0.8	-0.07	-0.32	0.48	-0.12	-0.03	1.21	-0.08	-0.38	0.76	-0.05	-0.19	1.21	-0.36	-0.55	0.84	0	-0.57	0.19	-0.01	-0.54	0.6	0	-0.47	0.48	-0.04	-0.37	0.78	-0.21	-0.54	0.94	0.02	-0.34	1.08	-0.08	0.05	1.22	0
Right Posterior Superior Iliac Spine			0.97	0.89	-0.09	0.87	0.56	0.12	0.98	1.3	0.05	0.95	0.89	-0.31	0.74	0.44	0.03	1.43	0.92	-0.09	0.85	0.52	0.25	0.89	0.84	0.08	1.4	0.98	0.19	1.5	0.87	0.26	0.82	0.86	-0.02	0.96	1.28	-0.17	0.97	0.68	0.57	1.1	0.86	-0.07	1.24	0.43	0.01	1.19	1.37
Left Posterior Superior Iliac Spine			0.81	0.57	-0.08	0.55	0.48	0.35	0.97	1.1	0.31	0.67	0.58	-0.15	0.79	0.51	0.28	0.8	0.69	-0.01	0.68	0.62	0.25	0.81	0.59	0.16	1.03	0.63	0.22	0.75	0.73	0.34	0.62	0.9	-0.03	0.85	0.72	-0.14	1	0.58	0.52	0.92	0.69	-0.09	1.25	0.39	0.21	0.9	0.81
Sacrum			0.63	0.34	0.15	0.49	0	0.63	0.47	0.49	0.64	0.48	0.4	0.12	0.42	0.53	0.44	0.65	0.5	0.42	0.5	0.5	0.55	0.69	0.56	0.5	1.06	0.48	0.6	0.91	0.63	0.93	0.54	0.44	0.47	0.53	0.41	0.15	0.81	0.48	0.9	0.67	0.53	0.19	0.94	0.33	0.67	0.76	0.57
Right Lateral Knee			1.69	-1.13	-0.72	1.33	-1.16	-0.74	0.89	-1.59	-0.76	1.49	-0.71	-0.94	1.46	-2.61	-0.64	1.54	-1.21	-0.43	1.38	-1.05	-0.6	1.63	-0.61	-0.72	1.01	-1.13	-0.82	0.95	-1.26	-0.84	1.13	-0.54	-0.51	1.69	-0.94	-0.82	1.46	-0.75	-0.71	0.95	-1.01	-0.43	1.97	-0.3	-0.77	2.08	-1.15
Right Medial Knee			1.4	0.23	-0.83	1.01	-0.01	-1.52	1	0.05	-0.99	1.01	-0.01	-0.83	1.14	0.55	-1.09	1.42	-0.01	-1.1	1.01	0.96	-0.81	1.23	0.13	-2.72	1.12	0.33	-1.57	2.2	0.34	-1.66	1.04	0.26	-0.79	1.24	0.12	-1.02	1.46	0.2	-1.42	0.87	-0.01	-0.61	1.07	0.33	-1.18	1.38	-0.01
Right Fibular Head			1.49	-1.56	-0.27	1.44	-1.12	-0.25	1.29	-1.42	-0.31	1.54	-1.14	-0.38	1.93	-1.04	-0.51	1.53	-1	-0.4	1.68	-0.83	-0.4	1.72	-1.11	-0.23	1.13	-0.74	-0.44	1.12	-1.92	-0.06	1.37	-0.88	-0.07	1.56	-1.39	-0.36	1.51	-1	-0.57	1.38	-0.84	-0.25	2.4	-0.95	-0.24	2.1	-1
Right Lateral Malleolus			0.88	0.12	-2.83	1.5	-0.19	-2.43	0.88	-0.1	-1.96	1.56	0.33	-2.14	1.11	-0.23	-2.9	1.55	0.2	-2.14	1.01	-0.19	-2.01	3.08	-0.03	-2.89	0.88	-1.09	-1.93	1.18	-0.4	-7.15	1.16	-1	-2.07	1.63	0.04	-2.18	0.93	-0.03	-1.95	1.4	0.22	-2.76	1.66	-0.36	-1.7	1.96	-0.11
Right Medial Malleolus			0.54	0.18	0.02	0.54	0.11	-0.05	0.65	0.14	0.04	0.58	0.13	0.22	0.7	0.46	-0.04	0.53	0.05	0.14	0.68	0.48	0.01	0.66	0.41	0.01	0.17	0.5	0	0.45	0.42	0.95	0.36	3.06	0.38	0.65	0.19	0.04	0.17	0.2	0.01	0.77	0.13	0.01	0.35	0.84	0.01	0.3	0.05
Right Tibial Tuberosity			1.22	-0.25	-0.89	0.76	-0.37	-1.37	1.15	-0.01	-1.17	0.92	-0.01	-1.26	0.86	-0.27	-1.52	0.96	-0.2	-1.45	1.05	-0.21	-1.06	0.82	-0.23	-2.63	0.78	-0.03	-1.39	0.82	-0.2	-1.24	0.76	-0.02	-1.6	0.95	-0.07	-1.05	1.04	-0.06	-1.33	0.95	-0.29	-1.33	1.38	-0.01	-0.8	1.45	-0.23
Left Lateral Knee			-0.62	0.79	0.33	-1.22	1.09	0.24	-0.59	0.89	0.06	-0.97	0.95	0.16	-0.47	1.75	0.18	-1.03	0.98	0.06	-0.73	1.03	0.03	-0.62	0.6	-0.1	-1.03	0.91	-0.04	-0.56	0.81	0.09	-0.74	0.41	0.25	-0.74	0.93	0.13	-0.67	1.43	0.04	-0.7	1.19	-1.01	-0.58	0.81	0.04	-1.03	0.94
Left Medial Knee			-1.12	0.75	-0.24	-0.91	1.09	-0.58	-1.47	0.72	-0.35	-1.32	0.56	-0.35	-0.66	1.05	-0.6	-1.76	0.7	-0.47	-1.31	0.63	-0.6	-0.93	0.44	-0.44	-1.94	1.14	-0.46	-1.34	1.15	-1.2	-1.05	0.51	-0.26	-1.45	0.77	-0.55	-1.5	0.68	-0.74	-1.09	0.67	-0.08	-1.98	-1.26	-0.24	-1.74	0.77
Left Fibular Head			-0.91	0.05	0.04	-1.28	0.12	-0.08	-0.94	0.13	-0.14	-1.03	0.12	-0.16	-0.61	0.58	0	-1.13	0.11	-0.24	-0.63	0.08	-0.12	-1.01	0.05	-0.11	-0.89	0.12	-0.12	-0.53	0.03	-0.06	-0.93	-0.04	0	-0.83	0.04	-0.19	-0.61	-0.05	0	-0.89	0.14	-0.07	-0.65	0.09	-0.04	-1.13	0.05
Left Lateral Malleolus			-0.83	-0.15	0.15	-1.27	-0.33	0.56	-0.9	-0.19	0.24	-1.37	-0.26	0.2	-1.14	-0.07	0.13	-1.31	-0.23	0.37	-0.91	0	0.22	-2	-0.2	0.03	-0.89	0.46	0.16	-1.14	-0.16	1.72	-0.99	-1.08	0.11	-1.44	-0.19	0.28	-0.78	0.2	0.26	-1.21	-0.24	0.46	-1.71	-0.38	0.22	-1.99	-0.15
Left Medial Malleolus			-0.53	-0.25	1.81	-0.6	0.27	1.04	-0.68	-0.17	1.54	-0.67	-0.19	2.21	-0.74	0.4	1.29	-0.57	-0.18	2.72	-0.74	0.4	1.26	-0.78	0.33	1.85	-0.32	0.71	1.62	-0.48	-0.02	2.65	-0.38	-0.85	1.32	-0.8	-0.18	2.68	-0.42	-0.01	0.96	-0.73	-0.19	1.53	-0.46	0.45	1.71	-0.49	-0.13
Left Tibial Tuberosity			-4.35	0.3	1.01	-4.4	0.47	0.77	-4.37	0.19	1.13	-3.51	0.18	0.96	-2.2	0.96	1.01	-5.11	0.35	0.83	-2.04	0.11	1.2	-1.78	0.1	1.5	-4.43	0.26	0.93	-4.16	0.66	0.93	-4.8	-0.01	0.97	-4	0.22	0.81	-2.77	-0.02	1.25	-3.25	0.42	0.97	-3.61	0.73	1.02	-5.11	0.35
Right Fifth Metatarsal Head			0.68	1.44	-0.67	1.04	0.82	-0.57	0.73	0.9	-0.59	1.98	0.87	-0.64	0.86	0.68	-0.25	1.5	0.62	-0.51	0.75	0.47	-0.37	0.88	1.36	-0.33	0.71	1.01	-0.39	1.02	0.45	0.56	1.29	0.58	-0.53	1.01	0.89	-0.84	0.5	0.6	-0.39	1.54	0.82	-0.41	0.69	0.58	-0.2	1.95	0.8
Right First Metatarsal Head			0.12	2.19	-0.19	0.2	1.22	-0.13	0.04	1.72	-0.01	0.24	1.44	-0.04	0.36	0.85	-0.32	0.18	2.16	-0.04	0.04	1.96	0.13	0.38	2.35	0.06	0.07	1.19	-0.14	0.13	1.2	0.4	0.12	1.44	-0.4	0.32	1.61	-0.16	-0.36	1.4	0.17	0.16	1.92	-0.04	0.17	1.6	-0.46	0.19	1.47
Left Fifth Metatarsal Head			-0.97	0.32	0.55	-1.56	0.01	0.24	-1.16	0.42	0.33	-1.35	0.18	0.21	-0.98	0.03	0.34	-1.21	0.21	0.46	-1.02	0.26	0.56	-1.27	0.17	0.26	-1.12	0.48	0.34	-1.01	0.06	1.37	-1.2	-0.47	0.2	-1.21	0.24	0.29	-1.04	0.35	0.43	-1.39	0.2	0.3	-1.4	0.04	0.18	-1.87	0.25
Left First Metatarsal Head			-0.78	0.62	0.44	-1.11	0.43	0.35	-0.88	0.57	0.37	-1.32	0.52	0.37	-0.83	0.75	0.33	-1.35	0.54	0.41	-0.81	0.7	0.72	-0.99	0.68	0.78	-1.19	0.62	0.63	-0.81	0.58	0.84	-0.93	-0.05	0.31	-0.94	0.67	0.45	-0.7	0.4	0.47	-0.89	0.53	0.59	-2.44	0.48	0.53	-1.34	0.45
[truncated: 37 more columns]

## Sheet: S006
			Marker/Coordinate	Left Greater Trochanter/Anteroposterior		Marker/Coordinate	Left Greater Trochanter/Vertical		Marker/Coordinate	Right Greater Trochanter/Anteroposterior		Marker/Coordinate	Right Greater Trochanter/Vertical		Marker/Coordinate	Right Lateral Knee/Anteroposterior		Marker/Coordinate	Right Lateral Knee/Vertical		Marker/Coordinate	Right Medial Knee/Anteroposterior		Marker/Coordinate	Right Medial Knee/Vertical		Marker/Coordinate	Right Lateral Malleolus/Anteroposterior		Marker/Coordinate	Right Lateral Malleolus/Vertical		Marker/Coordinate	Right Medial Malleolus/Anteroposterior		Marker/Coordinate	Right Medial Malleolus/Vertical		Marker/Coordinate	Left Lateral Knee/Anteroposterior		Marker/Coordinate	Left Lateral Knee/Vertical		Marker/Coordinate	Left Medial Knee/Anteroposterior		Marker/Coordinate	Left Medial Knee/Vertical
			Error (mm)	29.72		Error (mm)	16.49		Error (mm)	28.33		Error (mm)	4.5		Error (mm)	13.72		Error (mm)	-26.39		Error (mm)	-26.75		Error (mm)	-28.04		Error (mm)	-23.03		Error (mm)	29.39		Error (mm)	23.38		Error (mm)	21.56		Error (mm)	26.66		Error (mm)	-19.94		Error (mm)	21.57		Error (mm)	-18.29
Angles (deg) and Velocities (deg/sec)	Unaltered
	Left	Right	Left	Right		Left	Right		Left	Right		Left	Right		Left	Right		Left	Right		Left	Right		Left	Right		Left	Right		Left	Right		Left	Right		Left	Right		Left	Right		Left	Right		Left	Right		Left	Right
ANKLE DF PEAK ANGLE	22.4	22.74	22.4	22.74		22.4	22.74		22.4	22.74		22.4	22.74		22.4	23.72		22.4	22.91		22.4	20.84		22.4	22.92		22.4	24.39		22.4	22.93		22.4	21.08		22.4	22.88		24.34	22.74		22.48	22.74		23.97	22.74		22.47	22.74
ANKLE EVE PEAK ANGLE	-9.58	-3.48	-9.58	-3.48		-9.58	-3.48		-9.58	-3.48		-9.58	-3.48		-9.58	-3.17		-9.58	-3.35		-9.58	-4.09		-9.58	-3.35		-9.58	-2.99		-9.58	-3.34		-9.58	-4.01		-9.58	-3.38		-8.99	-3.48		-9.52	-3.48		-9.1	-3.48		-9.52	-3.48
ANKLE EVE EXCURSION	-7.32	-9.21	-7.32	-9.21		-7.41	-9.21		-7.32	-9.21		-7.32	-9.21		-7.32	-9.37		-7.32	-9.2		-7.32	-9.42		-7.32	-9.19		-7.32	-9.56		-7.32	-9.47		-7.32	-9.94		-7.32	-9.2		-7.16	-9.21		-7.31	-9.21		-7.11	-9.21		-7.31	-9.21
ANKLE ROT PEAK ANGLE	-0.65	-8.12	-0.65	-8.12		-0.65	-8.12		-0.65	-8.12		-0.65	-8.12		-0.65	-8.26		-0.65	-8.15		-0.65	-7.85		-0.65	-8.15		-0.65	5.26		-0.65	-6.55		-0.65	4.51		-0.65	-9.33		-1.19	-8.12		-0.67	-8.12		-1.07	-8.12		-0.67	-8.12
ANKLE ROT EXCURSION	-8.82	-7.35	-8.78	-7.35		-8.87	-7.35		-8.82	-7.35		-8.82	-7.35		-8.82	-7.61		-8.82	-7.38		-8.82	-7.06		-8.82	-7.38		-8.82	-7.92		-8.82	-7.49		-8.82	-7.37		-8.82	-7.37		-9.01	-7.35		-8.82	-7.35		-8.96	-7.35		-8.82	-7.35
KNEE FLEX PEAK ANGLE	-44.53	-44.38	-41.66	-43.38		-44.44	-44.33		-43.62	-41.51		-44.52	-44.34		-44.53	-46.32		-44.53	-44.42		-44.53	-40.59		-44.53	-44.42		-44.53	-44.42		-44.53	-44.46		-44.53	-40.93		-44.53	-44.6		-48.22	-44.38		-44.53	-44.38		-47.51	-44.38		-44.53	-44.38
KNEE ADD PEAK ANGLE	-0.79	-2.79	0.34	-2.55		-0.93	-2.82		-0.44	-2.12		-0.8	-2.81		-0.79	-3.15		-0.79	-2.97		-0.79	-2.06		-0.79	-2.98		-0.79	-7.1		-0.79	-3.4		-0.79	-5.89		-0.79	-2.49		-1.88	-2.79		-0.96	-2.79		-1.68	-2.79		-0.95	-2.79
KNEE ADD EXCURSION	1.06	1.28	0.58	1.11		0.98	1.27		0.91	0.78		1.06	1.27		1.06	1.44		1.06	1.25		1.06	0.94		1.06	1.25		1.06	0		1.06	1.13		1.06	0		1.06	1.38		1.31	1.28		1.05	1.28		1.33	1.28		1.05	1.28
KNEE ABD PEAK ANGLE	-4.69	-5.66	-3.74	-5.49		-4.83	-5.69		-4.38	-5.22		-4.7	-5.69		-4.69	-5.89		-4.69	-5.83		-4.69	-5.2		-4.69	-5.84		-4.69	-14.78		-4.69	-6.82		-4.69	-14.1		-4.69	-4.93		-5.49	-5.66		-4.85	-5.66		-5.33	-5.66		-4.83	-5.66
KNEE ABD EXCURSION	-2.99	-1.76	-3.52	-2.01		-3.01	-1.77		-3.16	-2.47		-2.99	-1.77		-2.99	-1.43		-2.99	-1.77		-2.99	-2.35		-2.99	-1.77		-2.99	-7.6		-2.99	-2.45		-2.99	-8.13		-2.99	-1.18		-2.42	-1.76		-2.99	-1.76		-2.53	-1.76		-2.99	-1.76
KNEE ROT PEAK ANGLE	-11	-9.01	-10.9	-8.98		-11	-9.01		-10.97	-8.92		-11	-9.01		-11	-15.43		-11	-8.02		-11	-21.99		-11	-9.85		-11	-18.18		-11	-10.09		-11	-19.5		-11	-8.08		-23.32	-9.01		-10.59	-9.01		-0.25	-9.01		-11.27	-9.01
KNEE ROT EXCURSION	16.61	16.05	16.28	16.01		16.61	16.05		16.47	15.94		16.61	16.05		16.61	16.14		16.61	16.09		16.61	15.84		16.61	16.1		16.61	19.55		16.61	16.51		16.61	18.98		16.61	15.77		16.74	16.05		16.64	16.05		16.82	16.05		16.64	16.05
HIP EXT PEAK ANGLE	-8.85	-8.34	-11.89	-9.36		-8.91	-8.38		-9.88	-11.28		-8.86	-8.38		-8.85	-7.52		-8.85	-8.45		-8.85	-10.16		-8.85	-8.49		-8.85	-8.34		-8.85	-8.34		-8.85	-8.34		-8.85	-8.34		-7.44	-8.34		-8.88	-8.34		-6.9	-8.34		-8.91	-8.34
HIP ADD PEAK ANGLE	8.33	8.14	8.25	8.22		8.48	8.18		8.31	8.35		8.34	8.17		8.33	5.06		8.33	8.66		8.33	3.58		8.33	7.87		8.33	8.14		8.33	8.14		8.33	8.14		8.33	8.14		2.47	8.14		8.62	8.14		13.39	8.14		8.29	8.14
HIP ADD EXCURSION	10.1	10.05	10.05	10.05		10.1	10.05		10.1	10.05		10.1	10.05		10.1	10.16		10.1	10.05		10.1	10.67		10.1	10.04		10.1	10.05		10.1	10.05		10.1	10.05		10.1	10.05		10.48	10.05		10.1	10.05		10.26	10.05		10.09	10.05
HIP ROT PEAK ANGLE	12.45	14.42	12.1	14.31		12.53	14.43		12.34	14.11		12.46	14.43		12.45	20.31		12.45	13.65		12.45	25.73		12.45	15.29		12.45	14.42		12.45	14.42		12.45	14.42		12.45	14.42		23.61	14.42		12.21	14.42		3.93	14.42		12.79	14.42
HIP ROT EXCURSION	1.33	0	1.32	0		1.63	0		1.33	0		1.33	0		1.33	0		1.33	0		1.33	0		1.33	0		1.33	0		1.33	0		1.33	0		1.33	0		1.18	0		1.34	0		1.62	0		1.32	0
FOOT PROG ANGLE	-9.48	-14.62	-9.48	-14.62		-9.48	-14.62		-9.48	-14.62		-9.48	-14.62		-9.48	-14.62		-9.48	-14.62		-9.48	-14.62		-9.48	-14.62		-9.48	-13.98		-9.48	-14.62		-9.48	-15.4		-9.48	-14.62		-9.48	-14.62		-9.48	-14.62		-9.48	-14.62		-9.48	-14.62
FOOT ANG @HS	14.09	15.62	13.87	15.62		14.15	15.62		13.98	15.62		14.09	15.62		14.09	15.74		14.09	15.62		14.09	15.62		14.09	15.62		14.09	16.02		14.09	15.74		14.09	15.84		14.09	15.62		14.09	15.62		14.09	15.62		14.09	15.62		14.09	15.62
ANKLE EVE PEAK VEL	-231.74	-276.65	-233.21	-276.65		-231.74	-276.65		-231.74	-276.65		-231.74	-276.65		-231.74	-273.04		-231.74	-276.02		-231.74	-282.58		-231.74	-275.98		-231.74	-269.51		-231.74	-275.95		-231.74	-284.11		-231.74	-276.14		-225.52	-276.65		-231.5	-276.65		-226.73	-276.65		-231.52	-276.65
ANKLE ROT PEAK VEL	-177.72	-175.99	-174.97	-175.99		-179.41	-175.99		-177.35	-175.99		-177.72	-175.99		-177.72	-180.09		-177.72	-176.73		-177.72	-167.82		-177.72	-176.78		-177.72	-185.26		-177.72	-176.82		-177.72	-169.01		-177.72	-176.59		-187.43	-175.99		-178.02	-175.99		-183.99	-175.99		-178	-175.99
KNEE ABD PEAK VEL	-66.16	-33.58	-73.23	-36.93		-66.48	-33.7		-68.4	-43.78		-66.19	-33.68		-66.16	-30.02		-66.16	-33.73		-66.16	-42.39		-66.16	-33.73		-66.16	-126.42		-66.16	-43.3		-66.16	-135.46		-66.16	-25.31		-56.82	-33.58		-66.1	-33.58		-58.64	-33.58		-66.11	-33.58
KNEE ADD PEAK VEL	33.1	26.9	35.84	27.62		33.16	26.9		33.48	28.14		33.11	26.9		33.1	26.93		33.1	26.89		33.1	28.17		33.1	26.88		33.1	64.54		33.1	28.87		33.1	68.86		33.1	25.77		31.3	26.9		33.06	26.9		31.07	26.9		33.07	26.9
HIP ABD PEAK VEL	-104.63	-95.31	-105.86	-95.84		-104.66	-95.34		-105.04	-96.82		-104.64	-95.33		-104.63	-69.81		-104.63	-98.79		-104.63	-46.28		-104.63	-91.72		-104.63	-95.06		-104.63	-95.31		-104.63	-95.06		-104.63	-95.31		-52.46	-95.31		-106.25	-95.31		-150.26	-95.31		-103.3	-95.31
KNEE ROT PEAK VEL	222.44	247.56	220.49	247.07		222.43	247.56		221.8	245.98		222.44	247.56		222.44	248.83		222.44	248.15		222.44	244.84		222.44	248.19		222.44	302.91		222.44	254.92		222.44	295.34		222.44	243.08		225.07	247.56		222.75	247.56		224.65	247.56		222.73	247.56
HIP ROT PEAK VEL	63.53	53.84	63.43	53.65		63.76	53.72		63.5	53.33		63.55	53.75		63.53	56.15		63.53	52.44		63.53	59.91		63.53	54.35		63.53	51.82		63.53	53.84		63.53	51.82		63.53	53.84		53.72	53.84		64.01	53.84		70.83	53.84		63.45	53.84
			Marker/Coordinate	Left Greater Trochanter/Anteroposterior		Marker/Coordinate	Left Greater Trochanter/Vertical		Marker/Coordinate	Right Greater Trochanter/Anteroposterior		Marker/Coordinate	Right Greater Trochanter/Vertical		Marker/Coordinate	Right Lateral Knee/Anteroposterior		Marker/Coordinate	Right Lateral Knee/Vertical		Marker/Coordinate	Right Medial Knee/Anteroposterior		Marker/Coordinate	Right Medial Knee/Vertical		Marker/Coordinate	Right Lateral Malleolus/Anteroposterior		Marker/Coordinate	Right Lateral Malleolus/Vertical		Marker/Coordinate	Right Medial Malleolus/Anteroposterior		Marker/Coordinate	Right Medial Malleolus/Vertical		Marker/Coordinate	Left Lateral Knee/Anteroposterior		Marker/Coordinate	Left Lateral Knee/Vertical		Marker/Coordinate	Left Medial Knee/Anteroposterior		Marker/Coordinate	Left Medial Knee/Vertical
			Error (mm)	29.72		Error (mm)	16.49		Error (mm)	28.33		Error (mm)	4.5		Error (mm)	13.72		Error (mm)	-26.39		Error (mm)	-26.75		Error (mm)	-28.04		Error (mm)	-23.03		Error (mm)	29.39		Error (mm)	23.38		Error (mm)	21.56		Error (mm)	26.66		Error (mm)	-19.94		Error (mm)	21.57		Error (mm)	-18.29
IQRR Scores (unitless)
			Mediolateral	Anteroposterior	Vertical	Mediolateral	Anteroposterior	Vertical	Mediolateral	Anteroposterior	Vertical	Mediolateral	Anteroposterior	Vertical	Mediolateral	Anteroposterior	Vertical	Mediolateral	Anteroposterior	Vertical	Mediolateral	Anteroposterior	Vertical	Mediolateral	Anteroposterior	Vertical	Mediolateral	Anteroposterior	Vertical	Mediolateral	Anteroposterior	Vertical	Mediolateral	Anteroposterior	Vertical	Mediolateral	Anteroposterior	Vertical	Mediolateral	Anteroposterior	Vertical	Mediolateral	Anteroposterior	Vertical	Mediolateral	Anteroposterior	Vertical	Mediolateral	Anteroposterior
Right Iliac Crest			0.83	-0.63	-0.23	0.62	0.33	-0.69	0.92	-0.09	-0.28	0.32	0.19	-0.28	1.03	0.31	-0.28	0.54	0.46	-0.32	0.77	0.01	-0.32	0.12	0.26	-0.24	0.37	0.04	-0.4	0.62	0.11	-0.14	0.47	0.11	-0.52	0.49	0.02	-0.31	1.67	0.38	-0.57	0.43	-0.04	-0.1	1.91	0.77	-0.13	0.58	0
Left Iliac Crest			0.02	-2.14	-0.25	-0.36	-1.79	-0.57	-0.32	-2.36	-0.37	-0.28	-2.06	-0.21	-0.3	-2.79	-0.26	-0.37	-0.99	-0.22	-0.19	-1.35	0.11	-0.63	-1.57	0.06	-0.22	-1.1	-0.38	-0.25	-1.47	-0.12	-0.35	-2.62	-0.39	-0.5	-1.42	-0.14	-0.41	-1.53	0.25	-0.46	-1.5	-0.14	-0.76	-1.11	-0.04	-0.49	-1.39
Left Greater Trochanter			0.09	0.74	-0.72	0.62	-0.35	0.88	0.31	-0.76	-0.37	-0.05	-0.51	-0.42	0.12	-0.61	-0.22	0.42	-0.35	-0.24	0.36	-0.51	-0.32	0.09	-0.54	-0.21	0.16	-0.39	-0.17	-0.12	-0.19	-0.29	0.38	-0.33	-0.39	0.13	-0.33	-0.38	0.06	-0.42	-0.34	0.35	-0.28	-0.31	0.17	-0.49	-0.7	0.06	-0.34
Right Greater Trochanter			0.87	-0.33	-0.36	0.42	-0.29	-0.59	0.66	1.02	-0.68	0.62	-0.23	-0.29	0.38	-0.25	-0.56	0.8	-0.21	-0.44	1.77	-0.33	-1.04	0.45	-0.2	-0.57	0.69	-0.46	-0.66	0.96	-0.4	-0.47	0.4	-0.37	-0.51	0.33	-0.76	-0.44	0.54	-0.44	-0.37	0.4	-0.08	-0.49	0.37	-0.47	-0.99	0.84	-0.17
Right Anterior Superior Iliac Spine			0.49	0.02	-0.63	0.32	0.29	-0.57	0.57	0.19	-0.64	0.13	0.1	-0.11	0.47	0.37	-0.56	0.41	0.16	-0.43	0.75	0.44	-0.53	0.23	0.12	-0.42	0.2	0.12	-0.46	0.31	0.37	-0.6	0.64	0.56	-0.53	0.17	0.47	-0.67	0.62	0.44	-0.77	0.25	0.4	-0.47	0.64	0.65	-0.64	0.31	0.21
Left Anterior Superior Iliac Spine			0.11	-0.25	-1.13	-0.18	-0.06	-0.87	-0.19	-0.25	-1.13	0.03	-0.08	-0.75	-0.02	0.28	-0.76	-0.17	-0.14	-0.68	-0.32	-0.05	-0.82	-0.48	-0.19	-0.64	-0.16	-0.08	-0.71	-0.37	-0.02	-0.7	-0.18	0.29	-0.99	-0.06	0.13	-0.89	0.04	0.15	-1.11	0	0.04	-0.89	-0.4	0.14	-1.04	-0.15	-0.1
Right Posterior Superior Iliac Spine			0.53	-0.26	0.53	0.35	-0.06	0.57	0.68	-0.26	0.61	0.21	-0.06	0.55	0.16	0	0.29	0.03	-0.18	0.76	0.68	-0.04	0.55	-0.02	-0.09	0.97	0.06	0.22	0.66	0.04	-0.07	0.5	0.25	-0.02	0.96	0.03	-0.13	0.85	0.4	0.44	0.69	0.25	-0.12	0.59	0.24	0.31	0.81	0.13	-0.1
Left Posterior Superior Iliac Spine			0.6	0.3	0.36	0.35	0.32	0.35	0.8	0.08	0.42	0.24	0.14	0.15	0.31	0.34	0.13	0.06	0.02	0.57	0.5	0.1	0.32	0	0.15	0.78	0.19	0.55	0.4	0.39	0.1	0.51	0.24	0.23	0.71	0.5	0.17	0.52	0.4	0.48	0.4	0.25	-0.04	0.38	0.39	0.56	0.77	0.16	0.27
Sacrum			0.43	-0.02	0.77	0.17	-0.11	1.19	0.49	-0.02	0.98	0.07	0.23	1.23	0.04	0.36	0.66	0.05	0.17	1.88	0.56	-0.06	1.21	-0.23	0.05	1.7	0.01	0.38	1.07	-0.02	0.25	0.93	0.2	-0.02	1.53	-0.02	0.18	0.81	0.25	0.26	0.77	0.21	-0.19	1.21	0.09	0.26	1.55	0.14	0.17
Right Lateral Knee			0.21	0.54	0.66	0.45	0.59	0.48	0.38	0.62	0.6	0.06	0.5	0.84	0.16	1.45	0.41	0.18	0.28	-1.8	-0.1	1.09	0.58	0.08	0.27	0.54	0.26	0.64	0.38	0.2	0.89	0.17	0.19	0.63	0.56	0.57	0.82	0.36	0.21	0.49	0.72	0.13	0.41	0.52	0.45	0.48	0.63	-0.21	0.41
Right Medial Knee			0.21	0.58	0.81	0.63	0.29	0.34	0.13	0.46	0.8	0.25	0.52	1.08	0.33	0.3	0.61	0.34	0.45	0.73	-0.08	-1.41	0.44	0.28	0.76	-2.2	0.23	0.5	0.27	0.36	0.53	0.25	0.11	0.28	0.36	0.41	0.76	0.05	0.38	-0.05	0.6	0.44	0.36	0.73	0.25	0.4	1.06	0.13	0.43
Right Fibular Head			0.06	0.4	0.17	0.07	0.42	0.05	0.18	0.39	0.25	-0.08	0.49	0.31	-0.18	0.31	0.2	-0.14	0.35	0.27	-0.23	0.78	0	-0.2	0.43	0.67	0.14	0.52	0.07	-0.25	1.22	-0.32	0.02	0.46	-0.02	0.18	0.65	-0.01	-0.04	0.31	0.29	-0.08	0.79	0.7	0.13	0.74	0.67	-0.36	0.55
Right Lateral Malleolus			-0.22	0.92	0.44	0.25	1.14	0.93	-0.15	1.14	0.94	-0.21	1.22	0.51	0.14	1.19	1.16	0.19	0.66	0.56	0.16	1.91	0.86	-0.09	0.7	0.46	-0.14	-2.27	0.91	0.1	1.35	4.49	0.28	0.1	0.75	0.07	0.81	-0.81	0.18	0.64	0.76	-0.15	0.73	0.76	0.17	0.96	0.52	-0.27	0.53
Right Medial Malleolus			-0.87	0.06	-0.61	-0.78	0.16	-0.61	-1.18	0.19	-0.68	-1.04	0.06	-0.4	-0.89	0.54	-0.52	-1.42	0.28	-0.52	-1.06	0.02	-0.64	-0.98	0.37	-0.62	-0.4	1.2	-0.1	-1.19	0.03	-1.97	-0.42	2.56	-0.22	-0.91	0.32	2.4	-1.03	0.03	-0.69	-1.11	0.13	-0.06	-0.77	0.47	-0.66	-1.95	0.14
Right Tibial Tuberosity			-0.19	0.91	0.44	-0.15	0.49	0.43	-0.12	0.95	0.38	-0.18	0.85	0.47	-0.12	0.58	0.32	-0.24	1.13	0.25	-0.16	0.54	0.23	-0.53	1	0.26	-0.1	1.12	0.32	-0.03	1.12	-0.01	-0.02	0.71	-0.05	-0.06	0.77	-0.14	-0.09	0.6	0.23	-0.32	0.85	0.09	0.01	0.44	0.11	-0.66	0.73
Left Lateral Knee			-0.24	-0.39	-0.34	-0.53	-0.35	-0.35	-0.26	-0.43	-0.3	-0.01	-0.43	-0.33	-0.33	-0.66	-0.24	-0.31	-0.74	-0.17	0.39	-0.09	-0.42	-0.23	-0.55	-0.28	0	-1.01	-0.32	-0.31	-0.88	-0.7	-0.48	-0.36	-0.23	-0.32	-0.75	-0.67	-0.43	1.55	-0.31	-0.45	-0.52	-1.43	-0.39	-0.75	-0.4	-0.3	-0.31
Left Medial Knee			0	-0.49	-0.53	-0.45	-0.65	-0.58	-0.06	-0.53	-0.77	0.02	-0.65	-0.34	-0.31	-0.46	-0.82	-0.53	-0.35	-0.53	0.26	-0.06	-0.46	-0.27	-0.86	-0.68	-0.17	-0.76	-0.39	-0.59	-0.68	-0.79	-0.22	-0.57	-0.42	-0.41	-0.7	-0.55	-0.86	-0.84	-0.42	-0.42	-0.51	-0.47	-0.26	0.66	-0.57	-0.27	-0.29
Left Fibular Head			-0.14	-0.53	-0.2	-0.43	-0.78	-0.8	-0.17	-0.88	-0.35	-0.03	-0.8	-0.39	-0.17	-0.99	-0.37	-0.14	-0.74	-0.23	0.37	-0.36	-0.52	-0.02	-1.08	-0.19	0.08	-0.86	-0.47	-0.17	-1.05	-0.94	-0.39	-0.77	-0.78	-0.19	-0.95	-0.67	-0.35	-1.19	-0.75	-0.23	-0.99	0.05	-0.23	-1.38	-0.11	-0.16	-0.73
Left Lateral Malleolus			0.29	-0.95	-0.07	-0.19	-0.85	-0.42	0.19	-1.36	-0.22	0.35	-1.61	-0.36	0.02	-1.61	-0.36	0.05	-1.06	-0.23	0.08	-0.97	-0.3	0.14	-0.91	-0.1	0.71	-0.25	-0.43	0	-0.89	-1.38	-0.2	-2.12	-0.5	0.05	-0.81	-0.9	-0.03	-1.01	-0.24	0.25	-1.11	-0.57	-0.06	-0.96	-0.14	0.33	-0.97
Left Medial Malleolus			0.85	-0.33	-0.22	0.49	0.02	-0.01	0.72	0.08	-0.25	0.77	-0.25	-0.14	0.69	-0.25	0.16	1	0.11	0	0.74	-0.03	0	0.96	-0.08	-0.01	0.18	0.5	-0.17	0.77	-0.46	-1.66	0.28	-0.71	0	0.87	-0.26	-0.86	0.82	0.06	0.37	1	0.37	-0.1	0.83	-0.23	0.02	1.7	0.15
Left Tibial Tuberosity			-0.19	-0.33	0.22	-0.84	-0.24	0.21	-0.64	-0.37	0.14	-0.32	-0.54	0	-0.75	-0.41	0.33	-1.01	-0.1	0.27	0.05	0.02	-0.14	-0.74	-0.47	0.22	-0.74	-0.33	0.19	-0.96	-0.93	0.05	-0.76	-0.39	-0.05	-1.27	-0.98	-0.02	-0.46	-0.51	0.31	-0.71	-0.23	0.73	-0.73	-0.72	0.06	-0.36	-0.1
Right Fifth Metatarsal Head			-0.33	0.2	-1.3	0.02	0.29	-1.36	-0.29	0.2	-1.26	-0.54	0	-2.51	-0.17	0.26	-2.01	-0.11	0.11	-1.77	-0.2	0.2	-1.43	-0.19	0.02	-1.59	-0.65	0.65	-1.73	-0.22	0.68	-1.89	-0.17	-0.17	-1.78	-0.22	0.67	-1.91	-0.14	0.3	-0.66	-0.39	0.21	-1.69	0	0	-1.63	-0.41	0.05
Right First Metatarsal Head			-0.34	0.4	-0.44	0.08	0.33	-0.64	-0.34	0.54	-0.43	-0.23	0.08	-0.33	-0.19	0.51	-0.61	-0.25	0.34	-0.52	-0.26	0.08	-0.44	-0.33	0.23	-0.6	-0.24	0.71	-0.48	0.08	0.77	-0.74	-0.17	-0.1	-0.43	-0.45	0.68	-0.78	-0.47	0.44	-0.84	-0.71	0.61	-0.83	-0.24	0.59	-0.63	-0.49	0.47
Left Fifth Metatarsal Head			0.03	0.04	-0.84	-0.11	0.03	-1.08	0	-0.07	-1.01	0.14	-0.21	-1.97	0.04	0.07	-1.04	-0.09	-0.08	-0.81	-0.06	0.07	-1.25	-0.11	-0.3	-0.72	0.19	0.08	-1.91	-0.11	0.11	-0.89	-0.02	-0.12	-1.38	-0.18	0.25	-0.73	0.03	0.07	-0.59	0.03	-0.01	-1	-0.13	-0.02	-0.93	0.04	-0.09
Left First Metatarsal Head			-0.21	-0.03	-0.71	-0.23	0.03	-0.51	-0.34	-0.03	-0.81	-0.34	-0.07	-0.77	-0.33	0.02	-0.86	-0.26	-0.06	-0.96	-0.48	0.04	-0.7	-0.22	-0.07	-0.8	-0.18	0.36	-0.67	-0.42	0.15	-0.66	-0.25	-0.19	-0.66	-0.06	0.33	-0.83	-0.49	0.21	-0.38	-0.08	0.39	-1.8	-0.22	0.47	-0.9	-0.13	0.04
[truncated: 37 more columns]

## Sheet: S007
			Marker/Coordinate	Left Greater Trochanter/Anteroposterior		Marker/Coordinate	Left Greater Trochanter/Vertical		Marker/Coordinate	Right Greater Trochanter/Anteroposterior		Marker/Coordinate	Right Greater Trochanter/Vertical		Marker/Coordinate	Right Lateral Knee/Anteroposterior		Marker/Coordinate	Right Lateral Knee/Vertical		Marker/Coordinate	Right Medial Knee/Anteroposterior		Marker/Coordinate	Right Medial Knee/Vertical		Marker/Coordinate	Right Lateral Malleolus/Anteroposterior		Marker/Coordinate	Right Lateral Malleolus/Vertical		Marker/Coordinate	Right Medial Malleolus/Anteroposterior		Marker/Coordinate	Right Medial Malleolus/Vertical		Marker/Coordinate	Left Lateral Knee/Anteroposterior		Marker/Coordinate	Left Lateral Knee/Vertical		Marker/Coordinate	Left Medial Knee/Anteroposterior		Marker/Coordinate	Left Medial Knee/Vertical
			Error (mm)	3.61		Error (mm)	-0.42		Error (mm)	-24.94		Error (mm)	-29.73		Error (mm)	-15.58		Error (mm)	-7.43		Error (mm)	19.15		Error (mm)	4.39		Error (mm)	-12.08		Error (mm)	-27.05		Error (mm)	-19.15		Error (mm)	17.9		Error (mm)	-15.74		Error (mm)	8.69		Error (mm)	20		Error (mm)	-9.28
Angles (deg) and Velocities (deg/sec)	Unaltered
	Left	Right	Left	Right		Left	Right		Left	Right		Left	Right		Left	Right		Left	Right		Left	Right		Left	Right		Left	Right		Left	Right		Left	Right		Left	Right		Left	Right		Left	Right		Left	Right		Left	Right
ANKLE DF PEAK ANGLE	23.26	22.88	23.26	22.88		23.26	22.88		23.26	22.88		23.26	22.88		23.26	21.62		23.26	22.9		23.26	24.42		23.26	22.87		23.26	23.85		23.26	22.81		23.26	24.29		23.26	22.93		22.03	22.88		23.23	22.88		24.82	22.88		23.3	22.88
ANKLE EVE PEAK ANGLE	-3.04	-2.45	-3.04	-2.45		-3.04	-2.45		-3.04	-2.45		-3.04	-2.45		-3.04	-2.85		-3.04	-2.38		-3.04	-2		-3.04	-2.49		-3.04	-2.16		-3.04	-2.69		-3.04	-2.02		-3.04	-2.28		-3.41	-2.45		-3.13	-2.45		-2.57	-2.45		-2.94	-2.45
ANKLE EVE EXCURSION	-13.25	-8.66	-13.25	-8.66		-13.25	-8.66		-13.25	-8.66		-13.25	-8.66		-13.25	-8.92		-13.25	-8.66		-13.25	-8.33		-13.25	-8.66		-13.25	-8.77		-13.25	-8.68		-13.25	-8.12		-13.25	-8.65		-13.49	-8.66		-13.26	-8.66		-12.9	-8.66		-13.24	-8.66
ANKLE ROT PEAK ANGLE	-5.38	-7.58	-5.38	-7.58		-5.38	-7.58		-5.38	-7.58		-5.38	-7.58		-5.38	-7.29		-5.38	-7.58		-5.38	-7.92		-5.38	-7.57		-5.38	0.28		-5.38	-8.34		-5.38	-20.81		-5.38	-8.14		-4.97	-7.58		-5.37	-7.58		-5.9	-7.58		-5.39	-7.58
ANKLE ROT EXCURSION	-13.06	-14.76	-13.06	-14.76		-13.06	-14.76		-13.06	-14.76		-13.06	-14.76		-13.06	-14.6		-13.06	-14.76		-13.06	-14.95		-13.06	-14.76		-13.06	-14.88		-13.06	-14.75		-13.06	-15.01		-13.06	-14.77		-12.79	-14.76		-13.05	-14.76		-13.39	-14.76		-13.07	-14.76
KNEE FLEX PEAK ANGLE	-49.12	-48.97	-48.76	-48.85		-49.13	-48.98		-49.95	-51.46		-49.19	-49.16		-49.12	-46.58		-49.12	-48.98		-49.12	-51.91		-49.12	-48.97		-49.12	-48.8		-49.12	-48.94		-49.12	-51.42		-49.12	-49.13		-46.78	-48.97		-49.12	-48.97		-52.09	-48.97		-49.13	-48.97
KNEE ADD PEAK ANGLE	-3.99	-9.27	-3.93	-9.24		-3.99	-9.27		-4.15	-9.6		-3.96	-9.28		-3.99	-8.96		-3.99	-9.32		-3.99	-9.39		-3.99	-9.24		-3.99	-11.94		-3.99	-8.71		-3.99	0.49		-3.99	-9.14		-3.85	-9.27		-3.92	-9.27		-4.13	-9.27		-4.06	-9.27
KNEE ADD EXCURSION	4.11	0.32	4.06	0.31		4.11	0.32		4.23	0.71		4.12	0.35		4.11	0		4.11	0.34		4.11	0.81		4.11	0.32		4.11	0		4.11	0.62		4.11	6.53		4.11	0.63		3.75	0.32		4.09	0.32		4.64	0.32		4.13	0.32
KNEE ABD PEAK ANGLE	-8.64	-12.17	-8.55	-12.14		-8.64	-12.17		-8.89	-12.58		-8.61	-12.19		-8.64	-11.87		-8.64	-12.22		-8.64	-12.47		-8.64	-12.13		-8.64	-16.69		-8.64	-11.6		-8.64	-6.19		-8.64	-12.04		-8.32	-12.17		-8.55	-12.17		-9.17	-12.17		-8.73	-12.17
KNEE ABD EXCURSION	-0.52	-2.3	-0.56	-2.32		-0.52	-2.3		-0.43	-2.07		-0.51	-2.29		-0.52	-2.47		-0.52	-2.3		-0.52	-2.06		-0.52	-2.31		-0.52	-5.17		-0.52	-2.14		-0.52	0		-0.52	-2.14		-0.71	-2.3		-0.52	-2.3		-0.29	-2.3		-0.52	-2.3
KNEE ROT PEAK ANGLE	3.9	-6.77	3.94	-6.76		3.9	-6.77		3.81	-6.91		3.89	-6.78		3.9	-0.25		3.9	-6.53		3.9	1.93		3.9	-6.69		3.9	-12.32		3.9	-6.35		3.9	3.28		3.9	-6.23		9.96	-6.77		3.57	-6.77		12.5	-6.77		3.7	-6.77
KNEE ROT EXCURSION	12.17	9.99	12.19	9.99		12.17	9.99		12.13	10.04		12.17	10		12.17	9.92		12.17	10.02		12.17	10.11		12.17	9.98		12.17	12.14		12.17	9.75		12.17	6.91		12.17	9.95		12.2	9.99		12.14	9.99		12.11	9.99		12.21	9.99
HIP EXT PEAK ANGLE	-5.44	-5.35	-5.81	-5.48		-5.44	-5.35		-4.61	-2.86		-5.37	-5.17		-5.44	-6.87		-5.44	-5.4		-5.44	-4.66		-5.44	-5.35		-5.44	-5.35		-5.44	-5.35		-5.44	-5.35		-5.44	-5.35		-7.4	-5.35		-5.36	-5.35		-5.3	-5.35		-5.45	-5.35
HIP ADD PEAK ANGLE	11.7	8.99	11.66	9.01		11.7	8.99		11.8	8.69		11.67	8.97		11.7	11.37		11.7	9.06		11.7	11.91		11.7	9.03		11.7	8.99		11.7	8.99		11.7	8.99		11.7	8.99		13.65	8.99		11.6	8.99		14.75	8.99		11.64	8.99
HIP ADD EXCURSION	4.29	9.59	4.28	9.59		4.29	9.59		4.31	9.66		4.29	9.6		4.29	8.61		4.29	9.56		4.29	8.47		4.29	9.58		4.29	9.56		4.29	9.59		4.29	9.59		4.29	9.59		3.95	9.59		4.32	9.59		3.88	9.59		4.32	9.59
HIP ROT PEAK ANGLE	1.77	13.88	1.67	13.86		1.77	13.88		1.99	14.31		1.77	13.91		1.77	7.44		1.77	13.71		1.77	6.58		1.77	13.79		1.77	13.88		1.77	13.88		1.77	13.88		1.77	13.88		-4.41	13.88		2	13.88		-5.18	13.88		2.01	13.88
HIP ROT EXCURSION	1.06	4.43	1.06	4.43		1.06	4.43		1.07	4.43		1.06	4.43		1.06	4.39		1.06	4.43		1.06	4.35		1.06	4.43		1.06	4.43		1.06	4.43		1.06	4.37		1.06	4.43		1.22	4.43		1.06	4.43		1.28	4.43		1.06	4.43
FOOT PROG ANGLE	-5.9	-12.01	-5.9	-12.01		-5.9	-12.01		-5.9	-12.01		-5.9	-12.01		-5.9	-11.96		-5.9	-12.01		-5.9	-11.96		-5.9	-12.01		-5.9	-11.66		-5.9	-12.01		-5.9	-11.64		-5.9	-12.01		-5.9	-12.01		-5.9	-12.01		-5.9	-12.01		-5.9	-12.01
FOOT ANG @HS	12.53	26.62	12.53	26.62		12.53	26.62		12.53	26.62		12.53	26.62		12.53	26.7		12.53	26.62		12.53	26.7		12.53	26.62		12.53	26.76		12.53	26.62		12.53	26.62		12.53	26.62		12.53	26.62		12.53	26.62		12.53	26.62		12.53	26.62
ANKLE EVE PEAK VEL	-229.06	-184.74	-229.06	-184.74		-229.06	-184.74		-229.06	-184.74		-229.06	-184.74		-229.06	-187.98		-229.06	-184.66		-229.06	-180.65		-229.06	-184.79		-229.06	-181.99		-229.06	-185.01		-229.06	-175.05		-229.06	-184.55		-231.6	-184.74		-229.15	-184.74		-226.3	-184.74		-228.95	-184.74
ANKLE ROT PEAK VEL	-198.96	-181.52	-198.96	-181.52		-198.96	-181.52		-198.96	-181.52		-198.96	-181.52		-198.96	-178.47		-198.96	-181.59		-198.96	-184.03		-198.96	-181.48		-198.96	-182.99		-198.96	-181.29		-198.96	-181.82		-198.96	-181.69		-195.72	-181.52		-198.86	-181.52		-202.92	-181.52		-199.07	-181.52
KNEE ABD PEAK VEL	-71.11	-53.3	-70.6	-53.22		-71.11	-53.3		-72.26	-55.01		-71.21	-53.44		-71.11	-52.2		-71.11	-53.47		-71.11	-55.92		-71.11	-53.21		-71.11	-78.4		-71.11	-55.21		-71.11	-96.24		-71.11	-55.58		-67.53	-53.3		-70.92	-53.3		-75.7	-53.3		-71.32	-53.3
KNEE ADD PEAK VEL	93.88	40.72	93.21	40.55		93.88	40.72		95.73	46.5		94.03	40.98		93.88	39.61		93.88	40.63		93.88	42.63		93.88	40.78		93.88	41.31		93.88	41.15		93.88	97.67		93.88	41.65		88.58	40.72		93.55	40.72		101.09	40.72		94.26	40.72
HIP ABD PEAK VEL	-45	-72.24	-45.05	-72.27		-45	-72.24		-44.87	-71.45		-44.98	-72.18		-45	-90.3		-45	-72.53		-45	-92.93		-45	-72.4		-45	-72.24		-45	-72.24		-45	-72.24		-45	-72.24		-63.35	-72.24		-44.73	-72.24		-67.69	-72.24		-44.75	-72.24
KNEE ROT PEAK VEL	137.75	123.49	138.03	123.53		137.74	123.49		137.06	121.2		137.68	123.43		137.75	123.9		137.75	123.56		137.75	122.86		137.75	123.45		137.75	142.86		137.75	122.31		137.75	102.29		137.75	122.95		138.47	123.49		137.39	123.49		136.46	123.49		138.13	123.49
HIP ROT PEAK VEL	43.22	90.15	43.21	90.13		43.22	90.15		43.26	90.61		43.21	90.19		43.22	86.23		43.22	90.03		43.22	85.45		43.22	90.09		43.22	90.15		43.22	90.15		43.22	90.15		43.22	90.15		45.59	90.15		43.17	90.15		47.28	90.15		43.18	90.15
			Marker/Coordinate	Left Greater Trochanter/Anteroposterior		Marker/Coordinate	Left Greater Trochanter/Vertical		Marker/Coordinate	Right Greater Trochanter/Anteroposterior		Marker/Coordinate	Right Greater Trochanter/Vertical		Marker/Coordinate	Right Lateral Knee/Anteroposterior		Marker/Coordinate	Right Lateral Knee/Vertical		Marker/Coordinate	Right Medial Knee/Anteroposterior		Marker/Coordinate	Right Medial Knee/Vertical		Marker/Coordinate	Right Lateral Malleolus/Anteroposterior		Marker/Coordinate	Right Lateral Malleolus/Vertical		Marker/Coordinate	Right Medial Malleolus/Anteroposterior		Marker/Coordinate	Right Medial Malleolus/Vertical		Marker/Coordinate	Left Lateral Knee/Anteroposterior		Marker/Coordinate	Left Lateral Knee/Vertical		Marker/Coordinate	Left Medial Knee/Anteroposterior		Marker/Coordinate	Left Medial Knee/Vertical
			Error (mm)	3.61		Error (mm)	-0.42		Error (mm)	-24.94		Error (mm)	-29.73		Error (mm)	-15.58		Error (mm)	-7.43		Error (mm)	19.15		Error (mm)	4.39		Error (mm)	-12.08		Error (mm)	-27.05		Error (mm)	-19.15		Error (mm)	17.9		Error (mm)	-15.74		Error (mm)	8.69		Error (mm)	20		Error (mm)	-9.28
IQRR Scores (unitless)
			Mediolateral	Anteroposterior	Vertical	Mediolateral	Anteroposterior	Vertical	Mediolateral	Anteroposterior	Vertical	Mediolateral	Anteroposterior	Vertical	Mediolateral	Anteroposterior	Vertical	Mediolateral	Anteroposterior	Vertical	Mediolateral	Anteroposterior	Vertical	Mediolateral	Anteroposterior	Vertical	Mediolateral	Anteroposterior	Vertical	Mediolateral	Anteroposterior	Vertical	Mediolateral	Anteroposterior	Vertical	Mediolateral	Anteroposterior	Vertical	Mediolateral	Anteroposterior	Vertical	Mediolateral	Anteroposterior	Vertical	Mediolateral	Anteroposterior	Vertical	Mediolateral	Anteroposterior
Right Iliac Crest			2.08	0.46	-0.69	2.1	0.36	-0.56	1.59	0.64	-0.84	1.43	0.29	-0.59	1.5	-0.05	-0.76	1.73	0.45	-0.58	1.71	0.58	-0.77	1.81	0.4	-0.8	1.77	0.23	-0.82	1.21	0.36	-0.43	1.95	0.22	-1.02	1.81	0.3	-0.55	1.74	-0.02	-0.86	2.12	0.26	-0.62	1.59	0.62	-1.32	1.82	0.26
Left Iliac Crest			-0.65	-0.21	-1.58	-0.53	-0.15	-1.32	-0.57	-0.04	-1.24	-0.53	-0.06	-0.83	-0.59	-0.54	-1.82	-0.61	-0.09	-1.43	-0.67	0.08	-1.58	-0.53	-0.11	-1.37	-1.21	-0.25	-1.59	-0.4	-0.58	-0.94	-1	-0.21	-1.72	-0.54	-0.18	-1.05	-0.73	-0.5	-1.8	-0.63	-0.24	-1.38	-0.91	-0.06	-1.53	-0.61	-0.05
Left Greater Trochanter			1.65	-0.02	0.72	1.92	-0.15	0.89	1.61	0.04	0.99	1.67	-0.09	1.22	1.35	-0.16	0.96	1.65	-0.24	0.78	1.53	-0.35	1.23	1.57	-0.26	1.04	1.75	-0.42	0.95	1.08	-0.43	0.35	1.58	-0.57	1.13	1.69	-0.24	0.63	1.52	-0.54	0.94	1.93	-0.47	0.98	1.29	-0.35	1.21	1.59	-0.47
Right Greater Trochanter			-0.59	-0.63	0.51	-0.51	-0.51	0.61	-0.62	-1.36	1.22	-0.66	-0.6	-0.71	-0.46	-0.73	1.29	-0.63	-0.69	1.08	-0.64	-0.38	1.09	-0.51	-0.45	0.81	-0.83	-0.53	0.82	-0.57	-0.89	0.66	-0.63	-0.58	0.88	-0.56	-0.65	0.62	-0.74	-0.57	0.89	-0.76	-0.37	0.89	-0.58	-0.37	0.86	-0.49	-0.5
Right Anterior Superior Iliac Spine			1.4	1.53	-1.87	1.16	1.19	-1.23	1.08	0.89	-1.09	1	1.59	-0.92	0.7	0.87	-1.03	0.79	1.43	-1.54	0.86	1.22	-1.44	1.38	1.27	-1.26	1.1	1.84	-1.28	1.72	0.52	-1.39	1.46	1.22	-1.29	1.28	1.9	-1.69	0.79	0.96	-1.69	1.48	1.28	-1.29	0.95	1.21	-1.13	1.38	0.84
Left Anterior Superior Iliac Spine			0.29	1.12	-1.54	0.2	0.62	-1.67	0.16	0.63	-1.56	0.2	1	-0.85	0.22	0.47	-1.13	0.02	0.65	-1.89	0.39	1.61	-1.49	0.19	0.5	-2.09	-0.03	0.8	-1.71	0.64	0.44	-1.16	0.09	0.82	-2	0.28	0.8	-1.64	0.21	0.85	-1.65	0.29	0.64	-1.52	0.26	1.01	-0.98	0.2	0.81
Right Posterior Superior Iliac Spine			0.56	-0.22	-0.01	0.48	-0.11	-0.02	0.95	0.01	-0.34	0.52	-0.2	0.01	0.82	-0.11	-0.02	0.61	-0.28	-0.01	1.04	-0.31	0.02	0.57	-0.16	-0.04	0.57	-0.12	0.02	0.5	0	-0.21	0.48	-0.16	-0.01	0.76	-0.19	0	0.85	-0.29	-0.01	0.58	-0.12	0.03	0.74	-0.06	0.11	0.51	-0.25
Left Posterior Superior Iliac Spine			0.36	-0.5	-0.12	0.4	-0.33	-0.02	0.83	-0.06	-0.24	0.32	-0.26	-0.13	0.77	-0.28	-0.2	0.54	-0.54	-0.19	0.99	-0.3	-0.15	0.5	-0.51	-0.14	0.35	-0.25	-0.12	0.52	-0.08	-0.27	0.46	-0.23	-0.17	0.57	-0.37	-0.09	0.69	-0.87	-0.09	0.58	-0.21	-0.13	0.56	-0.35	0.03	0.38	-0.44
Sacrum			0.39	-0.6	0.42	0.44	-0.46	0.53	0.62	-0.32	0.22	0.47	-0.64	0.44	0.62	-0.36	0.57	0.6	-0.58	0.48	0.9	-0.56	0.29	0.45	-0.43	0.43	0.51	-0.4	0.49	0.37	-0.23	0.24	0.46	-0.58	0.45	0.52	-0.62	0.15	0.8	-0.73	0.52	0.58	-0.64	0.59	0.5	-0.43	0.45	0.49	-0.51
Right Lateral Knee			0.57	0.39	-0.83	0.43	0.3	-0.73	0.83	0.43	-0.49	0.51	0.52	-0.73	0.64	-0.51	-0.62	0.66	0.27	-1.51	0.62	-0.12	-0.43	0.36	0.43	-0.62	0.4	0.52	-0.7	0.59	0.42	-0.61	0.67	0.33	-0.67	0.69	0.26	-0.68	0.57	0.56	-0.75	0.37	0.3	-0.68	0.58	0.17	-0.66	0.51	0.26
Right Medial Knee			-0.28	-0.05	-0.8	-0.28	-0.29	-0.77	-0.28	-0.26	-1.16	-0.41	-0.14	-0.62	-0.32	-0.09	-0.56	-0.28	-0.59	-0.75	-0.14	1.05	-0.56	-0.36	-0.25	-0.5	-0.26	-0.27	-1.33	-0.35	-0.69	-0.65	-0.38	-0.03	-1.19	-0.11	-0.34	-0.87	-0.31	0.09	-0.91	-0.28	-0.38	-0.71	-0.06	-0.52	-0.87	-0.3	-0.55
Right Fibular Head			0.71	-0.21	-0.52	0.58	-0.16	-0.46	0.89	-0.12	-0.28	0.74	-0.09	-0.48	0.58	0.12	-0.13	0.78	-0.26	-0.34	0.66	-0.59	-0.12	0.4	-0.19	-0.41	0.67	-0.01	-0.36	0.52	-0.04	-0.07	0.75	-0.14	-0.26	0.78	-0.15	-0.42	0.55	-0.02	-0.33	0.42	-0.22	-0.39	0.51	-0.31	-0.39	0.81	-0.18
Right Lateral Malleolus			1.24	2.24	-0.29	1.04	1.99	-0.28	1.27	1.67	-0.45	1.23	2.21	-0.37	0.94	1.7	-0.34	0.98	2.38	-0.23	1.45	1.26	-0.32	1.23	1.7	-0.28	1.63	0.13	-0.33	0.7	2.49	-5.88	0.9	2.59	-0.28	1.66	1.22	-1.23	1.04	2.12	-0.41	1.05	1.65	-0.57	1.46	1.04	-0.47	1.31	1.87
Right Medial Malleolus			1.6	0.19	-0.42	0.68	0.27	-0.46	1.01	0.4	-0.31	1.27	0.17	-0.22	0.44	0.12	-0.38	0.56	0.27	-0.16	0.89	0.54	-0.28	1.27	0.41	-0.25	0.82	0.8	-0.11	1.03	0.47	1.92	0.52	-1.36	-0.08	1.03	0.52	3.13	0.74	0.31	-0.06	0.53	0.3	-0.2	0.91	0.65	-0.32	0.83	0.53
Right Tibial Tuberosity			-0.3	0.33	0.67	-0.49	0.34	0.71	-0.33	0.52	0.55	-0.33	0.33	1.02	-0.56	0.4	0.93	-0.29	0.28	0.82	-0.12	-0.28	0.82	-0.44	0.29	0.76	-0.5	0.24	0.8	-0.43	0.2	1.43	-0.1	0.3	0.96	-0.21	0.49	0.44	-0.39	0.54	0.78	-0.4	0.34	0.82	0.08	0	0.47	-0.48	0.36
Left Lateral Knee			-0.34	-0.95	0.13	-0.25	-0.9	0.11	-0.1	-0.58	0.08	-0.05	-1.07	0.18	-0.12	-0.56	0.19	-0.3	-0.71	0.12	-0.17	-0.7	0.33	-0.04	-0.7	0.13	-0.3	-0.63	0.11	0.04	-0.78	0.57	-0.28	-0.75	0.49	-0.49	-0.69	-0.01	-0.07	-2.27	0.08	0	-0.71	2.6	-0.1	-0.73	0.04	-0.46	-0.63
Left Medial Knee			0.38	0.83	-0.39	0.35	0.56	-0.41	0.41	0.75	-0.49	0.81	0.7	-0.27	0.96	0.91	-0.27	0.31	0.57	-0.39	0.74	0.87	-0.35	0.68	0.59	-0.37	0.65	0.54	-0.69	0.94	1	-0.2	0.74	0.56	-0.4	0.29	0.62	-0.49	0.8	0.85	-0.52	0.39	0.75	-0.5	0.2	1.51	-0.52	0.26	0.61
Left Fibular Head			-0.36	-0.66	0.85	-0.1	-0.52	0.6	-0.08	-0.43	0.29	0.01	-1.14	0.49	-0.05	-0.29	0.53	-0.24	-0.42	0.41	-0.16	-0.35	0.34	-0.05	-0.42	0.63	-0.11	-0.58	0.57	0.01	-0.45	0.84	-0.13	-0.61	0.73	-0.41	-0.68	0.22	0	-0.35	0.46	-0.03	-0.39	0.74	-0.09	-0.47	0.07	-0.35	-0.37
Left Lateral Malleolus			-1.23	-0.82	-0.55	-1.01	-1.01	-0.51	-1.39	-1.04	-0.23	-1.2	-0.45	-0.04	-0.75	-0.86	-0.81	-0.97	-1.41	-0.6	-1.52	-1.18	-0.37	-1.35	-0.92	-0.37	-1.4	-0.46	-0.47	-0.71	-0.84	0.86	-0.93	-0.11	-0.72	-1.55	-0.8	-1.7	-0.99	-1.03	-0.63	-1.04	-1.15	-0.45	-1.52	-0.83	-0.33	-1.41	-1.01
Left Medial Malleolus			-1.53	-1.55	1.23	-0.84	-1.89	1.44	-1.05	-1.17	1.19	-1.54	-1.54	1.06	-0.53	-1.24	0.9	-0.66	-1.57	1.13	-1.08	-1.22	0.97	-1.47	-1.41	1.19	-0.91	-1.1	0.85	-1.02	-1.93	3.41	-0.64	-0.5	0.92	-1.16	-1.55	-0.06	-0.88	-1.2	0.79	-0.81	-1.43	0.89	-0.98	-0.93	1.16	-1.01	-1.82
Left Tibial Tuberosity			0.16	-0.15	0.53	0.48	-0.24	0.43	0.32	-0.43	0.2	0.17	-0.46	0.49	0.31	0.03	1.16	0.46	-0.09	0.65	0.39	-0.46	0.41	0.43	-0.19	0.63	0.02	-0.47	0	0.56	-0.22	0.77	0.18	-0.34	0.36	0.24	-0.32	0.08	0.23	0.07	0.39	0.55	-0.17	0.77	0.36	-1.22	-0.03	0.25	-0.1
Right Fifth Metatarsal Head			0.78	0.3	-0.43	0.62	0.23	-0.45	0.97	0.32	-0.68	0.81	0.59	-0.59	0.65	0.87	-0.88	0.54	0.68	-0.75	0.74	0.27	-0.56	0.83	0.26	-0.43	0.86	0.65	-0.67	0.81	1.32	-0.33	0.67	0.59	-0.53	0.85	0.36	-0.93	0.72	0.7	-0.73	0.35	0.16	-0.45	0.69	0.27	-0.61	0.91	0.64
Right First Metatarsal Head			0.53	-0.41	-0.34	0.5	-0.35	-0.32	0.67	-0.13	-0.4	0.7	-0.05	-0.19	0.31	-0.15	-0.43	0.55	-0.18	-0.41	0.56	-0.38	-0.42	0.53	-0.34	-0.36	0.65	-0.02	-0.31	0.89	-0.24	0.06	0.46	0.1	-0.33	0.75	-0.3	-0.59	0.37	-0.28	-0.43	0.27	-0.5	-0.24	0.35	-0.27	-0.43	0.62	-0.01
Left Fifth Metatarsal Head			-0.63	-0.09	-0.78	-0.56	-0.24	-0.67	-0.65	-0.1	-0.86	-0.53	-0.01	-0.61	-0.51	0.05	-1.38	-0.55	-0.03	-0.62	-0.53	-0.27	-0.9	-0.62	-0.18	-0.67	-0.61	-0.01	-0.91	-0.18	0.07	-0.28	-0.59	0.06	-0.86	-0.72	-0.03	-1.25	-0.54	-0.36	-1.11	-0.4	-0.28	-0.74	-0.74	-0.4	-0.95	-0.57	0.08
Left First Metatarsal Head			-0.1	-0.64	-0.43	-0.12	-0.39	-0.44	-0.1	-0.35	-0.54	-0.33	-0.41	-0.19	0.12	-0.15	-0.56	-0.31	-0.26	-0.51	-0.04	-0.57	-0.33	-0.05	-0.37	-0.43	-0.27	-0.17	-0.52	-0.02	-0.57	0.49	-0.14	0.08	-0.44	-0.19	-0.22	-0.74	-0.02	-0.28	-0.48	0.08	-0.67	-0.35	-0.07	-0.41	-0.46	-0.14	-0.41
[truncated: 37 more columns]

## Sheet: S008
			Marker/Coordinate	Left Greater Trochanter/Anteroposterior		Marker/Coordinate	Left Greater Trochanter/Vertical		Marker/Coordinate	Right Greater Trochanter/Anteroposterior		Marker/Coordinate	Right Greater Trochanter/Vertical		Marker/Coordinate	Right Lateral Knee/Anteroposterior		Marker/Coordinate	Right Lateral Knee/Vertical		Marker/Coordinate	Right Medial Knee/Anteroposterior		Marker/Coordinate	Right Medial Knee/Vertical		Marker/Coordinate	Right Lateral Malleolus/Anteroposterior		Marker/Coordinate	Right Lateral Malleolus/Vertical		Marker/Coordinate	Right Medial Malleolus/Anteroposterior		Marker/Coordinate	Right Medial Malleolus/Vertical		Marker/Coordinate	Left Lateral Knee/Anteroposterior		Marker/Coordinate	Left Lateral Knee/Vertical		Marker/Coordinate	Left Medial Knee/Anteroposterior		Marker/Coordinate	Left Medial Knee/Vertical
			Error (mm)	-21.58		Error (mm)	-10.67		Error (mm)	-29.21		Error (mm)	24.19		Error (mm)	21.66		Error (mm)	18.26		Error (mm)	-23.52		Error (mm)	6.83		Error (mm)	-7.03		Error (mm)	-29.53		Error (mm)	28.26		Error (mm)	-6.01		Error (mm)	-24.4		Error (mm)	14.94		Error (mm)	-23.98		Error (mm)	-7.34
Angles (deg) and Velocities (deg/sec)	Unaltered
	Left	Right	Left	Right		Left	Right		Left	Right		Left	Right		Left	Right		Left	Right		Left	Right		Left	Right		Left	Right		Left	Right		Left	Right		Left	Right		Left	Right		Left	Right		Left	Right		Left	Right
ANKLE DF PEAK ANGLE	25.82	20.72	25.82	20.72		25.82	20.72		25.82	20.72		25.82	20.72		25.82	22.11		25.82	20.73		25.82	19.23		25.82	20.72		25.82	21.17		25.82	20.73		25.82	18.96		25.82	20.72		24.23	20.72		25.76	20.72		24.26	20.72		25.86	20.72
ANKLE EVE PEAK ANGLE	-2.04	-7.1	-2.04	-7.1		-2.04	-7.1		-2.04	-7.1		-2.04	-7.1		-2.04	-6.54		-2.04	-7.21		-2.04	-7.56		-2.04	-7.14		-2.04	-6.87		-2.04	-7.27		-2.04	-7.68		-2.04	-7.14		-2.42	-7.1		-2.14	-7.1		-2.41	-7.1		-1.98	-7.1
ANKLE EVE EXCURSION	-2.47	-7.18	-2.47	-7.18		-2.47	-7.18		-2.47	-7.18		-2.47	-7.18		-2.47	-7.24		-2.47	-7.18		-2.47	-7.45		-2.47	-7.18		-2.47	-7.31		-2.47	-7.18		-2.47	-7.46		-2.47	-7.18		-2.36	-7.18		-2.47	-7.18		-2.36	-7.18		-2.47	-7.18
ANKLE ROT PEAK ANGLE	-3.09	-11.59	-3.09	-11.59		-3.09	-11.59		-3.09	-11.59		-3.09	-11.59		-3.09	-12.03		-3.09	-11.59		-3.09	-11.11		-3.09	-11.59		-3.09	-7.23		-3.09	-11.83		-3.09	4.28		-3.09	-11.54		-2.61	-11.59		-3.08	-11.59		-2.62	-11.59		-3.1	-11.59
ANKLE ROT EXCURSION	-2.08	-7.02	-2.08	-7.02		-2.08	-7.02		-2.08	-7.02		-2.08	-7.02		-2.08	-7.14		-2.08	-7.02		-2.08	-6.84		-2.08	-7.02		-2.08	-7.06		-2.08	-7.02		-2.08	-6.8		-2.08	-7.02		-2.08	-7.02		-2.08	-7.02		-2.08	-7.02		-2.08	-7.02
KNEE FLEX PEAK ANGLE	-46.51	-37.41	-48.53	-38.11		-46.5	-37.39		-47.42	-40.25		-46.52	-37.48		-46.51	-40.26		-46.51	-37.35		-46.51	-34.36		-46.51	-37.39		-46.51	-37.99		-46.51	-37.34		-46.51	-35.22		-46.51	-37.4		-43.36	-37.41		-46.43	-37.41		-43.41	-37.41		-46.55	-37.41
KNEE ADD PEAK ANGLE	-0.14	3.94	-0.56	3.82		-0.07	3.95		-0.34	3.47		-0.19	3.85		-0.14	3.7		-0.14	4.07		-0.14	4.24		-0.14	3.99		-0.14	1.52		-0.14	4.2		-0.14	-4.06		-0.14	3.94		0.28	3.94		0	3.94		0.27	3.94		-0.21	3.94
KNEE ADD EXCURSION	3.29	7.83	3.41	7.89		3.29	7.83		3.34	8.04		3.29	7.84		3.29	8.12		3.29	7.81		3.29	7.51		3.29	7.82		3.29	6.07		3.29	7.9		3.29	0.89		3.29	7.8		3.03	7.83		3.27	7.83		3.04	7.83		3.3	7.83
KNEE ABD PEAK ANGLE	-3.88	-4.26	-4.38	-4.41		-3.82	-4.25		-4.1	-4.81		-3.93	-4.35		-3.88	-4.72		-3.88	-4.11		-3.88	-3.72		-3.88	-4.21		-3.88	-5.12		-3.88	-4.05		-3.88	-7.72		-3.88	-4.24		-3.41	-4.26		-3.75	-4.26		-3.42	-4.26		-3.95	-4.26
KNEE ABD EXCURSION	-0.68	-0.5	-0.6	-0.47		-0.68	-0.5		-0.65	-0.32		-0.68	-0.49		-0.68	-0.44		-0.68	-0.5		-0.68	-0.62		-0.68	-0.5		-0.68	-0.67		-0.68	-0.48		-0.68	-2.68		-0.68	-0.5		-0.81	-0.5		-0.7	-0.5		-0.8	-0.5		-0.68	-0.5
KNEE ROT PEAK ANGLE	-2.22	-6.73	-2.25	-6.78		-2.22	-6.73		-2.24	-6.93		-2.22	-6.73		-2.22	-15.66		-2.22	-6.49		-2.22	-17.03		-2.22	-6.86		-2.22	-10.04		-2.22	-6.58		-2.22	-20.45		-2.22	-6.79		7.74	-6.73		-2.2	-6.73		-13.53	-6.73		-2.15	-6.73
KNEE ROT EXCURSION	4.79	5.95	4.68	5.86		4.79	5.95		4.74	5.6		4.79	5.94		4.79	5.79		4.79	5.91		4.79	6.01		4.79	5.93		4.79	6.74		4.79	5.92		4.79	8.78		4.79	5.94		4.82	5.95		4.77	5.95		4.82	5.95		4.8	5.95
HIP EXT PEAK ANGLE	-14.35	-12.91	-12.3	-12.2		-14.36	-12.92		-13.43	-10.04		-14.34	-12.82		-14.35	-10.22		-14.35	-13		-14.35	-13.04		-14.35	-12.91		-14.35	-13.09		-14.35	-12.91		-14.35	-13.09		-14.35	-12.91		-16.01	-12.91		-14.37	-12.91		-15	-12.91		-14.35	-12.91
HIP ADD PEAK ANGLE	11.89	9.23	12.14	9.25		11.84	9.22		12.01	9.29		11.94	9.3		11.89	6.63		11.89	9.28		11.89	6.87		11.89	9.19		11.89	9.23		11.89	9.23		11.89	9.23		11.89	9.23		15.73	9.23		11.88	9.23		7.3	9.23		11.94	9.23
HIP ADD EXCURSION	11.31	9.62	11.31	9.62		11.31	9.62		11.31	9.62		11.31	9.62		11.31	10.65		11.31	9.58		11.31	10.76		11.31	9.63		11.31	9.62		11.31	9.62		11.31	9.57		11.31	9.62		11.29	9.62		11.31	9.62		11.09	9.62		11.31	9.62
HIP ROT PEAK ANGLE	10.84	18.3	11.03	18.32		10.81	18.3		10.92	18.38		10.86	18.33		10.84	26.79		10.84	18		10.84	27.6		10.84	18.4		10.84	18.3		10.84	18.3		10.84	18.3		10.84	18.3		1.05	18.3		10.73	18.3		20.76	18.3		10.81	18.3
HIP ROT EXCURSION	0.04	1.19	0.04	1.19		0.04	1.19		0.04	1.19		0.04	1.19		0.04	1.19		0.04	1.19		0.04	1.19		0.04	1.19		0.04	1.19		0.04	1.19		0.04	1.19		0.04	1.19		0.06	1.19		0.04	1.19		0.02	1.19		0.04	1.19
FOOT PROG ANGLE	-4.75	-8.06	-4.75	-8.06		-4.75	-8.06		-4.75	-8.06		-4.75	-8.06		-4.75	-8.06		-4.75	-8.06		-4.75	-8.06		-4.75	-8.06		-4.75	-7.88		-4.75	-8.06		-4.75	-8.94		-4.75	-8.06		-4.75	-8.06		-4.75	-8.06		-4.75	-8.06		-4.75	-8.06
FOOT ANG @HS	12.34	20.78	12.34	20.78		12.34	20.78		12.34	20.78		12.34	20.78		12.34	20.75		12.34	20.78		12.34	20.75		12.34	20.78		12.34	20.79		12.34	20.78		12.34	20.68		12.34	20.78		12.34	20.78		12.34	20.78		12.34	20.78		12.34	20.78
ANKLE EVE PEAK VEL	-55.1	-153.38	-55.1	-153.38		-55.1	-153.38		-55.1	-153.38		-55.1	-153.38		-55.1	-152.57		-55.1	-153.39		-55.1	-154.17		-55.1	-153.39		-55.1	-152.47		-55.1	-153.39		-55.1	-157.38		-55.1	-153.39		-52.99	-153.38		-55.01	-153.38		-53.02	-153.38		-54.98	-153.38
ANKLE ROT PEAK VEL	-81.34	-91.67	-81.34	-91.67		-81.34	-91.67		-81.34	-91.67		-81.34	-91.67		-81.34	-91.93		-81.34	-91.69		-81.34	-91.92		-81.34	-91.67		-81.34	-91.57		-81.34	-91.7		-81.34	-92.16		-81.34	-91.67		-81.6	-91.67		-81.32	-91.67		-81.63	-91.67		-82.78	-91.67
KNEE ABD PEAK VEL	-59.86	-102.66	-62.59	-103.11		-59.84	-102.65		-61.27	-103.73		-59.87	-102.71		-59.86	-106.08		-59.86	-102.46		-59.86	-101.09		-59.86	-102.58		-59.86	-84.46		-59.86	-103.46		-59.86	-59.18		-59.86	-102.38		-56.5	-102.66		-59.6	-102.66		-56.55	-102.66		-60	-102.66
KNEE ADD PEAK VEL	54.86	80.7	53.5	81.87		54.86	80.68		54.08	85.32		54.85	80.82		54.86	85.26		54.86	80.34		54.86	76.22		54.86	80.56		54.86	64.66		54.86	81.23		54.86	49.81		54.86	80.4		55.56	80.7		54.77	80.7		55.55	80.7		54.9	80.7
HIP ABD PEAK VEL	-85.97	-26.51	-85.49	-26.47		-86	-26.51		-85.76	-26.34		-85.95	-26.5		-85.97	-4.41		-85.97	-27.49		-85.97	-3.19		-85.97	-26.16		-85.97	-26.51		-85.97	-26.51		-85.97	-26.57		-85.97	-26.51		-139.86	-26.51		-86.48	-26.51		-33.59	-26.51		-86.19	-26.51
KNEE ROT PEAK VEL	83.91	126.59	83.18	125.72		83.91	126.61		83.59	123		83.91	126.49		83.91	124.78		83.91	126.43		83.91	128.08		83.91	126.53		83.91	132.97		83.91	125.91		83.91	153.02		83.91	126.59		84.83	126.59		84.3	126.59		84.81	126.59		83.71	126.59
HIP ROT PEAK VEL	32.03	59	32.04	58.95		32	59.03		32.08	58.82		32.05	58.77		32.03	66.45		32.03	58.89		32.03	65.74		32.03	59.12		32.03	59		32.03	59		32.03	58.48		32.03	59		29.74	59		32.02	59		37.16	59		32.05	59
			Marker/Coordinate	Left Greater Trochanter/Anteroposterior		Marker/Coordinate	Left Greater Trochanter/Vertical		Marker/Coordinate	Right Greater Trochanter/Anteroposterior		Marker/Coordinate	Right Greater Trochanter/Vertical		Marker/Coordinate	Right Lateral Knee/Anteroposterior		Marker/Coordinate	Right Lateral Knee/Vertical		Marker/Coordinate	Right Medial Knee/Anteroposterior		Marker/Coordinate	Right Medial Knee/Vertical		Marker/Coordinate	Right Lateral Malleolus/Anteroposterior		Marker/Coordinate	Right Lateral Malleolus/Vertical		Marker/Coordinate	Right Medial Malleolus/Anteroposterior		Marker/Coordinate	Right Medial Malleolus/Vertical		Marker/Coordinate	Left Lateral Knee/Anteroposterior		Marker/Coordinate	Left Lateral Knee/Vertical		Marker/Coordinate	Left Medial Knee/Anteroposterior		Marker/Coordinate	Left Medial Knee/Vertical
			Error (mm)	-21.58		Error (mm)	-10.67		Error (mm)	-29.21		Error (mm)	24.19		Error (mm)	21.66		Error (mm)	18.26		Error (mm)	-23.52		Error (mm)	6.83		Error (mm)	-7.03		Error (mm)	-29.53		Error (mm)	28.26		Error (mm)	-6.01		Error (mm)	-24.4		Error (mm)	14.94		Error (mm)	-23.98		Error (mm)	-7.34
IQRR Scores (unitless)
			Mediolateral	Anteroposterior	Vertical	Mediolateral	Anteroposterior	Vertical	Mediolateral	Anteroposterior	Vertical	Mediolateral	Anteroposterior	Vertical	Mediolateral	Anteroposterior	Vertical	Mediolateral	Anteroposterior	Vertical	Mediolateral	Anteroposterior	Vertical	Mediolateral	Anteroposterior	Vertical	Mediolateral	Anteroposterior	Vertical	Mediolateral	Anteroposterior	Vertical	Mediolateral	Anteroposterior	Vertical	Mediolateral	Anteroposterior	Vertical	Mediolateral	Anteroposterior	Vertical	Mediolateral	Anteroposterior	Vertical	Mediolateral	Anteroposterior	Vertical	Mediolateral	Anteroposterior
Right Iliac Crest			0.91	0.42	0.74	0.98	0.16	0.65	0.69	0.44	0.63	0.8	-0.03	0.33	0.78	0.45	0.61	0.73	0.25	0.47	0.34	0.04	0.18	0.74	0.23	0.52	0.77	0.23	0.47	0.52	0.29	0.27	0.42	0.27	0.47	0.95	0.4	0.97	0.59	0.03	0.21	0.73	0.03	0.49	0.48	0.03	0.13	1.06	0.07
Left Iliac Crest			0.32	1.12	0.48	0.36	1.02	0.54	0.3	1.25	0.62	0.17	0.78	0.34	0.69	1.11	0.45	0.34	0.76	0.46	0.42	0.97	0.67	0.18	1.03	0.56	0.14	0.99	0.64	-0.18	1.15	0.66	0.32	1.33	0.75	0.21	0.87	0.62	0.24	0.75	0.61	0.22	1.35	0.46	0.58	1.33	0.4	0.37	1.02
Left Greater Trochanter			0.2	-1.08	0.97	0.24	-0.09	-0.51	0.27	-0.01	0.41	0.14	-0.18	0.3	0.16	-0.09	0.32	0.22	-0.18	0.47	0.14	-0.26	0.67	0.21	0.01	0.31	0.16	-0.11	0.31	-0.22	-0.13	0.49	0.14	-0.09	0.4	0.76	0.21	0.53	0.17	-0.17	0.4	0.18	-0.22	0.47	0.11	-0.41	0.56	0.29	-0.03
Right Greater Trochanter			0.61	1.94	1.16	0.76	1.12	1.09	0.56	-0.02	1.19	0.58	1.11	2.3	1.03	1.89	0.79	0.83	1.04	0.83	0.72	0.63	1.24	0.52	1.22	0.71	0.69	1	0.97	0.69	0.51	0.75	0.82	1.2	0.85	0.57	0.9	0.83	0.87	0.85	0.93	0.83	1.09	0.89	0.91	0.38	1.12	0.81	0.96
Right Anterior Superior Iliac Spine			1.04	-0.9	-0.18	0.78	-1.03	-0.04	0.98	-0.69	-0.19	0.72	-1.12	-0.29	0.92	-1.28	-0.04	0.78	-0.7	-0.29	0.92	-0.95	-0.2	0.81	-1.29	-0.03	0.94	-0.83	-0.19	0.68	-0.79	-0.04	1.09	-1.4	0.14	0.63	-0.76	-0.11	1.08	-1.24	-0.3	0.86	-0.71	-0.1	1.09	-0.75	-0.23	0.77	-0.88
Left Anterior Superior Iliac Spine			0.35	0.17	-0.42	0.55	0.17	-0.28	0.42	0.24	-0.43	0.52	0.19	-0.52	0.5	0.18	-0.46	0.64	0.2	-0.56	0.54	0.11	-0.37	0.54	0.04	-0.45	0.37	0.2	-0.32	0.23	0.18	-0.19	0.6	0.09	-0.28	0.21	0.13	-0.25	0.25	0.1	-0.4	0.56	0.48	-0.37	0.51	0.32	-0.3	0.55	0.24
Right Posterior Superior Iliac Spine			-0.07	0.04	-0.56	-0.01	-0.01	-0.33	-0.04	0.19	-0.41	-0.03	0.14	-0.26	-0.06	0.48	-0.64	-0.09	0	-0.64	-0.05	0.11	-0.35	-0.07	0.01	-0.8	-0.04	0	-0.64	-0.26	0.08	-0.57	-0.17	0.16	-0.32	-0.05	-0.1	-0.83	-0.06	-0.1	-0.44	-0.06	0.03	-0.53	0.01	-0.02	-0.5	0.07	0.14
Left Posterior Superior Iliac Spine			-0.14	0.12	-0.85	0.02	-0.02	-0.75	-0.1	0.22	-0.55	-0.12	0.23	-0.38	0.03	0.36	-0.84	-0.25	0.01	-0.69	-0.12	0.01	-0.56	-0.15	0.02	-1.01	-0.1	0.02	-0.88	-0.17	-0.04	-0.62	-0.02	0.1	-0.47	-0.15	-0.01	-0.74	-0.1	0.02	-0.55	-0.23	0.08	-0.77	0.02	0.08	-0.75	0.27	0.08
Sacrum			-0.06	0.41	-0.45	0.09	0.63	-0.37	-0.03	0.63	-0.27	-0.01	0.57	-0.13	0	0.88	-0.2	-0.01	0.56	-0.65	0	0.42	-0.48	0	0.51	-0.79	-0.01	0.5	-0.36	-0.02	0.29	-0.17	0	0.68	-0.23	0.14	0.41	-0.82	0	0.41	-0.5	-0.07	0.58	-0.8	0.06	0.54	-0.5	0.15	0.64
Right Lateral Knee			-0.42	-0.35	0.81	-0.41	-0.35	0.72	-0.21	-0.45	0.65	-0.31	-0.86	0.19	-0.43	0.64	0.5	-0.29	-0.63	2.01	-0.57	-0.63	0.31	-0.37	-0.39	0.53	-0.6	-0.57	0.61	-0.71	-0.51	0.74	-0.58	-0.41	0.39	-0.17	-0.35	0.78	-0.54	-0.39	0.46	-0.32	-0.63	0.29	-0.48	-0.56	0.24	-0.33	-0.43
Right Medial Knee			-0.9	-0.03	0.88	-1.14	0.01	0.89	-0.73	-0.02	1.33	-1.05	0.01	1.13	-0.82	-0.08	0.74	-0.77	0	1.35	-0.94	-1.29	1.18	-1.09	0.01	1.28	-1.14	0.03	0.82	-1.76	0.05	0.95	-0.98	-0.22	0.81	-1.35	-0.27	0.84	-0.71	-0.12	0.74	-1.03	-0.17	0.89	-0.9	0.26	1.13	-1.09	-0.13
Right Fibular Head			-0.42	-1.54	0.01	-0.46	-1.47	0.03	-0.24	-1.92	-0.04	-0.31	-1.7	-0.11	-0.47	-1.93	0.01	-0.36	-1.73	-0.07	-0.52	-1.6	-0.08	-0.33	-1.3	0.01	-0.47	-1.33	0.02	-0.64	-1.07	0.45	-0.49	-1.57	0.21	-0.11	-1.53	0.59	-0.44	-1.38	-0.02	-0.3	-1.59	0.1	-0.43	-1.78	-0.04	-0.33	-1.58
Right Lateral Malleolus			0.13	1.18	-0.6	-0.05	1.13	-0.65	0.07	1.07	-0.51	-0.12	1.02	-0.28	-0.08	0.92	-0.27	0.11	0.95	-0.76	-0.16	0.77	-0.45	-0.02	1.45	-0.48	-0.07	1.01	-0.36	0.08	0.96	-3.36	-0.13	0.33	-0.6	-0.15	1.32	-0.23	-0.13	0.8	-0.17	-0.01	1.21	-0.71	-0.25	0.71	-0.17	-0.09	1.43
Right Medial Malleolus			-0.28	0.26	0.05	-0.5	0.93	0.04	-0.35	0.44	0.22	-0.25	0.7	0.14	-0.35	0.31	0.32	-0.27	0.55	0.36	-0.39	0.34	-0.02	-0.33	0.51	0.29	-0.37	0.94	0.32	-0.36	0.7	1.21	-0.62	3.35	0.05	-0.43	0.8	-0.8	-0.3	0.29	-0.23	-0.27	0.63	0.22	-0.66	0.63	-0.01	-0.67	0.76
Right Tibial Tuberosity			0.06	-0.22	-0.97	0.19	-0.12	-0.88	0.31	-0.23	-1.37	0.14	-0.21	-0.77	-0.07	-0.52	-0.94	0.14	-0.24	-1	0.22	-0.13	-0.9	0.01	-0.16	-0.93	0.03	-0.15	-0.92	0.04	-0.1	-0.77	-0.05	-0.36	-1.09	0.15	-0.38	-0.57	0.15	-0.27	-1.14	0.07	-0.3	-0.85	0.16	-0.08	-0.92	0.16	-0.23
Left Lateral Knee			0.66	0.5	1.02	0.98	0.45	0.81	0.75	0.49	0.77	0.8	0.8	0.59	1.03	0.23	0.64	0.79	0.75	0.62	0.69	1.14	0.35	0.92	0.45	0.5	1.04	0.62	0.46	0.91	0.36	0.78	1.05	0.51	0.53	1.44	1.02	0.78	0.8	-1.34	0.63	1.03	0.81	1.63	0.96	0.78	0.5	0.88	0.66
Left Medial Knee			0.92	1.18	0.85	1.09	0.97	0.78	0.85	1.44	1.09	0.97	1.28	0.71	0.97	1.28	0.77	0.83	1.29	1.18	0.68	1.45	1.2	0.78	1.04	1.05	0.83	1.19	1.12	1.27	1.46	0.85	0.97	1.14	0.64	0.95	1.57	1.07	0.52	1.33	0.85	0.8	1.45	0.68	0.83	-0.01	1.14	0.93	1.29
Left Fibular Head			0.72	0.11	-0.23	0.86	0.05	-0.36	0.58	0.02	-0.34	0.84	0.05	-0.3	0.96	0	-0.37	1.06	0.19	-0.43	0.61	0.81	-0.21	1.06	0.07	-0.24	1.16	0.04	-0.18	0.68	-0.23	-0.05	0.97	0.07	-0.16	1.38	0.12	-0.12	0.94	0.71	-0.29	1.19	0.34	-0.24	0.95	0.51	-0.23	0.83	0.19
Left Lateral Malleolus			-0.31	-0.74	-0.12	0.01	-0.69	0.02	-0.12	-0.5	-0.2	0.02	-0.47	0.11	0	-0.53	-0.12	-0.25	-0.44	-0.12	0.06	-0.44	-0.08	0	-0.61	-0.1	0.01	-0.46	-0.09	-0.1	-0.99	1.09	0.09	-1.47	-0.01	0.05	-0.86	0.21	0	-0.47	-0.1	-0.1	-0.9	0.01	0.2	-0.57	-0.08	0.04	-0.6
Left Medial Malleolus			0.18	-1.28	0.39	0.49	-1.65	0.19	0.4	-1.38	0.02	0.35	-1.4	0.16	0.45	-1.03	0.35	0.24	-1.13	0.4	0.48	-0.81	0.55	0.34	-1.29	0.4	0.48	-1.17	0.13	0.48	-0.75	1.62	0.65	-2.28	0.39	0.53	-1.44	0.63	0.47	-1.05	0.03	0.27	-1.17	0.41	0.57	-0.74	0.18	0.5	-1.68
Left Tibial Tuberosity			0.95	0.51	-0.71	0.55	0.48	-0.95	0.68	0.76	-1.56	0.54	0.8	-0.97	0.82	0.42	-1.27	1.18	0.63	-0.93	1.06	1.01	-1.11	1.05	0.34	-0.75	0.69	0.61	-0.99	0.8	0.68	-0.68	0.57	0.66	-0.95	0.7	0.54	-0.58	1.26	0.71	-0.86	0.68	0.74	-0.89	1.51	1.2	-1	0.66	0.45
Right Fifth Metatarsal Head			-0.22	-0.01	-1.21	-0.22	0.2	-1.61	-0.12	0.06	-2.02	-0.24	0.13	-1.7	-0.17	-0.02	-1.66	-0.28	0.14	-1.56	-0.29	-0.02	-0.93	-0.15	0.04	-1.56	-0.24	0.25	-2.11	-0.32	0.16	-1.23	-0.19	-0.41	-1.8	-0.27	0.33	-2.44	-0.39	-0.01	-1.06	-0.21	0.07	-1.83	-0.45	0.06	-1.1	-0.17	0.14
Right First Metatarsal Head			-0.48	0.24	-0.78	-0.83	0.28	-1.16	-0.44	0.46	-0.7	-0.52	0.25	-0.98	-0.46	0.32	-0.75	-0.65	0.27	-0.62	-0.64	0.26	-0.66	-0.52	0.26	-0.74	-0.65	0.45	-1.06	-0.87	0.15	-0.75	-0.71	-0.17	-1.2	-0.68	0.74	-0.78	-0.59	0.14	-0.66	-0.5	0.19	-0.94	-0.56	0.56	-0.61	-0.43	0.29
Left Fifth Metatarsal Head			0.63	-0.89	-0.89	0.98	-0.8	-0.96	0.61	-0.91	-1.18	0.8	-0.77	-1.15	0.72	-1.1	-1.22	0.96	-0.72	-1.04	1.31	-0.79	-0.72	0.61	-0.97	-1.16	1.01	-0.73	-1.39	0.6	-1.01	-0.55	0.86	-1.66	-1.41	0.51	-0.94	-1.43	1.23	-0.55	-0.83	0.87	-0.96	-0.92	1.5	-0.91	-0.76	0.74	-0.96
Left First Metatarsal Head			0.92	-1.4	-0.74	0.89	-1.29	-0.87	1.08	-1.36	-0.81	0.64	-1.33	-0.94	1.02	-1.88	-0.92	1.25	-1.85	-0.76	1.45	-1.87	-0.81	0.95	-2.32	-0.86	0.99	-2.16	-1.01	0.78	-1.83	-0.53	0.82	-2.08	-0.87	0.96	-1.7	-0.95	1.27	-1.17	-0.92	0.79	-1.28	-0.75	1.48	-1.72	-0.84	0.68	-1.29
[truncated: 37 more columns]

## Sheet: S009
			Marker/Coordinate	Left Greater Trochanter/Anteroposterior		Marker/Coordinate	Left Greater Trochanter/Vertical		Marker/Coordinate	Right Greater Trochanter/Anteroposterior		Marker/Coordinate	Right Greater Trochanter/Vertical		Marker/Coordinate	Right Lateral Knee/Anteroposterior		Marker/Coordinate	Right Lateral Knee/Vertical		Marker/Coordinate	Right Medial Knee/Anteroposterior		Marker/Coordinate	Right Medial Knee/Vertical		Marker/Coordinate	Right Lateral Malleolus/Anteroposterior		Marker/Coordinate	Right Lateral Malleolus/Vertical		Marker/Coordinate	Right Medial Malleolus/Anteroposterior		Marker/Coordinate	Right Medial Malleolus/Vertical		Marker/Coordinate	Left Lateral Knee/Anteroposterior		Marker/Coordinate	Left Lateral Knee/Vertical		Marker/Coordinate	Left Medial Knee/Anteroposterior		Marker/Coordinate	Left Medial Knee/Vertical
			Error (mm)	-22.45		Error (mm)	-9.94		Error (mm)	6.02		Error (mm)	7.01		Error (mm)	0.97		Error (mm)	-19.38		Error (mm)	28.2		Error (mm)	5.62		Error (mm)	10.92		Error (mm)	26.63		Error (mm)	2.04		Error (mm)	-0.29		Error (mm)	-0.06		Error (mm)	-24.23		Error (mm)	12.49		Error (mm)	-28.24
Angles (deg) and Velocities (deg/sec)	Unaltered
	Left	Right	Left	Right		Left	Right		Left	Right		Left	Right		Left	Right		Left	Right		Left	Right		Left	Right		Left	Right		Left	Right		Left	Right		Left	Right		Left	Right		Left	Right		Left	Right		Left	Right
ANKLE DF PEAK ANGLE	20.96	21.58	20.88	21.58		20.96	21.58		20.96	21.58		20.96	21.58		20.96	21.66		20.96	21.65		20.96	23.88		20.96	21.56		20.96	20.68		20.96	21.68		20.96	21.41		20.96	21.58		20.96	21.58		21.04	21.58		21.98	21.58		21.05	21.58
ANKLE EVE PEAK ANGLE	-2.9	-7.02	-2.99	-7.02		-2.9	-7.02		-2.9	-7.02		-2.9	-7.02		-2.9	-7		-2.9	-6.86		-2.9	-6.53		-2.9	-7.07		-2.9	-7.27		-2.9	-6.8		-2.9	-7.07		-2.9	-7.03		-2.9	-7.02		-2.65	-7.02		-2.6	-7.02		-2.61	-7.02
ANKLE EVE EXCURSION	-8.24	-5.15	-8.37	-5.15		-8.24	-5.15		-8.24	-5.15		-8.24	-5.15		-8.24	-5.14		-8.24	-5.14		-8.24	-4.86		-8.24	-5.15		-8.24	-5.28		-8.24	-5.14		-8.24	-5.18		-8.24	-5.15		-8.24	-5.15		-8.23	-5.15		-8.06	-5.15		-8.22	-5.15
ANKLE ROT PEAK ANGLE	-3.08	-4.09	-3.02	-4.09		-3.08	-4.09		-3.08	-4.09		-3.08	-4.09		-3.08	-4.11		-3.08	-4.11		-3.08	-4.72		-3.08	-4.08		-3.08	-11.79		-3.08	-3.24		-3.08	-2.7		-3.08	-4.08		-3.08	-4.09		-3.09	-4.09		-3.3	-4.09		-3.1	-4.09
ANKLE ROT EXCURSION	-12.31	-11.25	-12.01	-11.25		-12.31	-11.25		-12.31	-11.25		-12.31	-11.25		-12.31	-11.25		-12.31	-11.25		-12.31	-11.3		-12.31	-11.25		-12.31	-11.21		-12.31	-11.25		-12.31	-11.25		-12.31	-11.25		-12.31	-11.25		-12.32	-11.25		-12.4	-11.25		-12.32	-11.25
KNEE FLEX PEAK ANGLE	-45.46	-48.93	-47.79	-49.71		-45.47	-48.93		-45.25	-48.29		-45.46	-48.92		-45.46	-49.08		-45.46	-49.03		-45.46	-53.39		-45.46	-48.9		-45.46	-48.77		-45.46	-48.95		-45.46	-48.54		-45.46	-48.92		-45.45	-48.93		-45.57	-48.93		-47.43	-48.93		-45.59	-48.93
KNEE ADD PEAK ANGLE	-7.05	-5.72	-7.94	-5.98		-6.97	-5.69		-6.97	-5.52		-7.07	-5.77		-7.05	-5.76		-7.05	-5.96		-7.05	-6.74		-7.05	-5.65		-7.05	-3.32		-7.05	-6.15		-7.05	-6.03		-7.05	-5.72		-7.05	-5.72		-7.42	-5.72		-7.62	-5.72		-7.48	-5.72
KNEE ADD EXCURSION	0	0.09	0	0.13		0	0.09		0	0.06		0	0.09		0	0.09		0	0.08		0	0.3		0	0.09		0	0.73		0	0.07		0	0.1		0	0.09		0	0.09		0	0.09		0	0.09		0	0.09
KNEE ABD PEAK ANGLE	-13.59	-11.92	-14.32	-12.08		-13.5	-11.89		-13.52	-11.79		-13.6	-11.97		-13.59	-11.94		-13.59	-12.11		-13.59	-12.32		-13.59	-11.86		-13.59	-6.16		-13.59	-12.71		-13.59	-12.96		-13.59	-11.93		-13.58	-11.92		-13.87	-11.92		-13.89	-11.92		-13.92	-11.92
KNEE ABD EXCURSION	-6.57	-5.73	-6.4	-5.66		-6.57	-5.73		-6.58	-5.78		-6.57	-5.73		-6.57	-5.71		-6.57	-5.68		-6.57	-5.22		-6.57	-5.74		-6.57	-2.61		-6.57	-6.04		-6.57	-6.36		-6.57	-5.73		-6.57	-5.73		-6.49	-5.73		-6.32	-5.73		-6.48	-5.73
KNEE ROT PEAK ANGLE	-14.22	-7.26	-13.99	-7.2		-14.22	-7.26		-14.24	-7.31		-14.23	-7.26		-14.22	-7.76		-14.22	-7.19		-14.22	8.33		-14.22	-7.3		-14.22	-1.75		-14.22	-7.77		-14.22	-8.39		-14.22	-7.27		-14.19	-7.26		-14.15	-7.26		-7.2	-7.26		-13.87	-7.26
KNEE ROT EXCURSION	5.85	7.85	6.09	7.87		5.85	7.85		5.83	7.82		5.85	7.85		5.85	7.85		5.85	7.87		5.85	8.08		5.85	7.85		5.85	6.19		5.85	8.14		5.85	8.17		5.85	7.85		5.85	7.85		5.97	7.85		6.02	7.85		5.99	7.85
HIP EXT PEAK ANGLE	-15.74	-16.45	-13.35	-15.66		-15.75	-16.45		-15.95	-17.08		-15.74	-16.45		-15.74	-16.37		-15.74	-16.44		-15.74	-14.27		-15.74	-16.45		-15.74	-16.42		-15.74	-16.45		-15.74	-16.45		-15.74	-16.45		-15.74	-16.45		-15.72	-16.45		-15.28	-16.45		-15.73	-16.45
HIP ADD PEAK ANGLE	13.44	10.79	13.39	10.81		13.37	10.77		13.44	10.78		13.46	10.84		13.44	10.51		13.44	10.85		13.44	18.89		13.44	10.76		13.44	10.79		13.44	10.79		13.44	10.79		13.44	10.79		13.46	10.79		13.5	10.79		16.43	10.79		13.63	10.79
HIP ADD EXCURSION	5.94	6.85	5.95	6.84		5.94	6.85		5.94	6.85		5.94	6.85		5.94	6.82		5.94	6.84		5.94	7.83		5.94	6.85		5.94	6.85		5.94	6.85		5.94	6.85		5.94	6.85		5.94	6.85		5.95	6.85		6.11	6.85		5.94	6.85
HIP ROT PEAK ANGLE	16.45	14.45	16.77	14.54		16.41	14.43		16.42	14.37		16.46	14.48		16.45	14.89		16.45	14.54		16.45	2.45		16.45	14.44		16.45	14.45		16.45	14.45		16.45	14.45		16.45	14.45		16.42	14.45		16.62	14.45		10.9	14.45		16.42	14.45
HIP ROT EXCURSION	10.44	11.22	10.44	11.22		10.43	11.22		10.44	11.21		10.44	11.22		10.44	11.19		10.44	11.23		10.44	11.74		10.44	11.21		10.44	11.22		10.44	11.22		10.44	11.22		10.44	11.22		10.44	11.22		10.45	11.22		10.66	11.22		10.46	11.22
FOOT PROG ANGLE	-10.41	-9.96	-10.41	-9.96		-10.41	-9.96		-10.41	-9.96		-10.41	-9.96		-10.41	-9.96		-10.41	-9.96		-10.41	-9.96		-10.41	-9.96		-10.41	-10.2		-10.41	-9.96		-10.41	-10		-10.41	-9.96		-10.41	-9.96		-10.41	-9.96		-10.41	-9.96		-10.41	-9.96
FOOT ANG @HS	16.72	15.73	16.72	15.73		16.72	15.73		16.72	15.73		16.72	15.73		16.72	15.73		16.72	15.73		16.72	15.73		16.72	15.73		16.72	15.53		16.72	15.73		16.72	15.73		16.72	15.73		16.72	15.73		16.72	15.73		16.72	15.73		16.72	15.73
ANKLE EVE PEAK VEL	-204.72	-168.13	-204.72	-168.13		-204.72	-168.13		-204.72	-168.13		-204.72	-168.13		-204.72	-168		-204.72	-167.98		-204.72	-164.43		-204.72	-168.17		-204.72	-170.47		-204.72	-167.93		-204.72	-168.56		-204.72	-168.13		-204.73	-168.13		-204.52	-168.13		-202.89	-168.13		-204.49	-168.13
ANKLE ROT PEAK VEL	-211.61	-188.18	-211.61	-188.18		-211.61	-188.18		-211.61	-188.18		-211.61	-188.18		-211.61	-188.31		-211.61	-188.21		-211.61	-191.87		-211.61	-188.16		-211.61	-186.76		-211.61	-188.23		-211.61	-187.91		-211.61	-188.17		-211.61	-188.18		-211.71	-188.18		-212.68	-188.18		-211.72	-188.18
KNEE ABD PEAK VEL	-104.13	-96.59	-102.96	-96.63		-104.13	-96.59		-104.17	-96.54		-104.13	-96.59		-104.13	-96.49		-104.13	-96.05		-104.13	-93.13		-104.13	-96.73		-104.13	-73.91		-104.13	-98.3		-104.13	-100.73		-104.13	-96.62		-104.14	-96.59		-103.35	-96.59		-102.41	-96.59		-103.22	-96.59
KNEE ADD PEAK VEL	65.36	54.85	64.28	54.24		65.36	54.85		65.46	55.15		65.37	54.86		65.36	54.72		65.36	54.35		65.36	50.95		65.36	54.99		65.36	35.32		65.36	57.17		65.36	59.92		65.36	54.89		65.38	54.85		64.68	54.85		63.21	54.85		64.56	54.85
HIP ABD PEAK VEL	-86	-87.03	-84.37	-86.6		-85.99	-87.05		-86.15	-87.38		-86	-86.99		-86	-83.86		-86	-86.7		-86	-164.09		-86	-86.97		-86	-87.18		-86	-87.03		-86	-87.03		-86	-87.03		-86.18	-87.03		-85.35	-87.03		-121.08	-87.03		-86.74	-87.03
KNEE ROT PEAK VEL	125.77	127.26	126.61	127.51		125.75	127.25		125.69	127.03		125.78	127.27		125.77	127.29		125.77	127.4		125.77	128.47		125.77	127.21		125.77	113.18		125.77	129.49		125.77	129.78		125.77	127.25		125.77	127.26		126.74	127.26		126.83	127.26		126.9	127.26
HIP ROT PEAK VEL	166.02	197.28	161.98	197.35		165.86	197.22		166.02	197.21		166.05	197.39		166.02	196.78		166.02	197.44		166.02	206.33		166.02	197.2		166.02	191.87		166.02	197.28		166.02	197.28		166.02	197.28		166.04	197.28		166.19	197.28		170.01	197.28		166.4	197.28
			Marker/Coordinate	Left Greater Trochanter/Anteroposterior		Marker/Coordinate	Left Greater Trochanter/Vertical		Marker/Coordinate	Right Greater Trochanter/Anteroposterior		Marker/Coordinate	Right Greater Trochanter/Vertical		Marker/Coordinate	Right Lateral Knee/Anteroposterior		Marker/Coordinate	Right Lateral Knee/Vertical		Marker/Coordinate	Right Medial Knee/Anteroposterior		Marker/Coordinate	Right Medial Knee/Vertical		Marker/Coordinate	Right Lateral Malleolus/Anteroposterior		Marker/Coordinate	Right Lateral Malleolus/Vertical		Marker/Coordinate	Right Medial Malleolus/Anteroposterior		Marker/Coordinate	Right Medial Malleolus/Vertical		Marker/Coordinate	Left Lateral Knee/Anteroposterior		Marker/Coordinate	Left Lateral Knee/Vertical		Marker/Coordinate	Left Medial Knee/Anteroposterior		Marker/Coordinate	Left Medial Knee/Vertical
			Error (mm)	-22.45		Error (mm)	-9.94		Error (mm)	6.02		Error (mm)	7.01		Error (mm)	0.97		Error (mm)	-19.38		Error (mm)	28.2		Error (mm)	5.62		Error (mm)	10.92		Error (mm)	26.63		Error (mm)	2.04		Error (mm)	-0.29		Error (mm)	-0.06		Error (mm)	-24.23		Error (mm)	12.49		Error (mm)	-28.24
IQRR Scores (unitless)
			Mediolateral	Anteroposterior	Vertical	Mediolateral	Anteroposterior	Vertical	Mediolateral	Anteroposterior	Vertical	Mediolateral	Anteroposterior	Vertical	Mediolateral	Anteroposterior	Vertical	Mediolateral	Anteroposterior	Vertical	Mediolateral	Anteroposterior	Vertical	Mediolateral	Anteroposterior	Vertical	Mediolateral	Anteroposterior	Vertical	Mediolateral	Anteroposterior	Vertical	Mediolateral	Anteroposterior	Vertical	Mediolateral	Anteroposterior	Vertical	Mediolateral	Anteroposterior	Vertical	Mediolateral	Anteroposterior	Vertical	Mediolateral	Anteroposterior	Vertical	Mediolateral	Anteroposterior
Right Iliac Crest			0.35	1.21	-0.03	0.21	0.95	-0.05	0.25	0.77	0.05	0.2	1.47	0.04	0.28	0.85	-0.01	0.23	0.77	-0.08	0.11	1.25	-0.13	0.29	0.96	-0.03	0.11	0.94	0.24	0.12	0.62	0.2	0.06	0.84	0.02	0.06	0.99	0.02	0.17	0.81	0.02	0.64	1.24	-0.33	0.27	0.68	-0.03	0.62	0.79
Left Iliac Crest			1	0.23	-0.59	0.31	0.27	-0.84	0.6	0.37	-0.52	0.3	0.37	-0.7	0.91	0.54	-0.57	0.78	0.31	-0.66	0.76	1.3	-0.48	0.76	0.69	-0.28	0.73	0.4	-0.29	1.51	0.01	-0.33	0.76	0.21	-0.49	0.42	0.24	-0.4	0.81	0.62	-0.37	0.92	0.7	-0.46	1.01	1.33	-0.43	0.7	0.66
Left Greater Trochanter			0.6	-1.37	1	0.28	-0.11	0.77	0.75	-0.69	0.93	0.35	-0.62	0.98	0.2	-0.4	0.5	0.65	-0.01	1.16	0.18	-0.09	1.06	0.82	-0.53	0.8	0.14	-0.81	1.17	0.63	-0.48	0.81	0.37	-0.49	0.77	0.54	-0.59	1.57	0.35	-0.44	0.96	0.76	-0.05	0.58	0.46	-0.33	1.2	0.91	-0.09
Right Greater Trochanter			0.34	-0.33	0.34	0.32	-0.74	0.58	0.15	-0.34	0.25	0.18	-0.56	0.4	0.36	-0.54	0.23	0.43	-0.87	0.52	0.25	-0.67	0.37	0.3	-0.63	0.15	0.17	-0.76	0.27	0.25	-0.74	0.24	0.31	-0.91	0.01	0.42	-0.56	0.63	0.5	-0.52	0.5	0.21	-1.97	0.48	0.76	-0.3	0.46	0.04	-1.24
Right Anterior Superior Iliac Spine			0.81	0.01	-1.12	0.51	-0.19	-0.72	0.52	-0.17	-1.53	0.43	-0.19	-1.21	0.42	0.2	-0.91	0.5	0.03	-0.81	0.35	-0.18	-0.74	0.57	-0.07	-1.44	0.34	-0.25	-0.9	0.12	-0.12	-0.92	0.21	-0.09	-3.42	0.29	-0.03	-1.17	0.39	0	-1.22	0.49	-0.07	-1	0.46	-0.04	-1.27	0.71	0.05
Left Anterior Superior Iliac Spine			0.56	-0.01	-0.78	0.64	-0.25	-1.22	0.91	-0.13	-1.28	0.47	-0.14	-0.9	0.84	-0.09	-0.71	0.85	0	-0.77	1.19	0.05	-0.98	0.68	-0.25	-1.05	0.8	-0.2	-0.64	0.58	-0.02	-0.59	0.64	-0.29	-1.5	1.09	-0.15	-1.03	0.8	-0.19	-1.13	0.63	-0.5	-1.02	1.14	-0.01	-0.91	0.48	0
Right Posterior Superior Iliac Spine			0.9	0.6	0.27	0.39	0.29	0.2	1.12	0.09	0.26	0.81	0.56	0.29	1.01	0.15	0.32	1.1	0.34	0.64	1.05	0.85	0.43	1.02	0.29	0.25	0.82	0.16	0.18	0.56	0.09	-0.01	0.68	0.69	0.41	0.81	0.29	0.3	0.93	0.23	0.05	1.09	0.32	0.57	2.14	0.54	0.52	1.08	0.17
Left Posterior Superior Iliac Spine			0.58	0.79	0.21	0.13	0.64	0.38	0.08	0.09	0.02	-0.04	0.79	0.26	0.23	0.18	0.34	0.54	0.1	0.59	0.07	0.57	0.35	0.34	0.42	0.22	0.01	0.39	0.03	0.34	0.01	0.02	0.09	0.55	0.14	0.06	0.47	0.03	0.08	0.53	0.01	0.81	0.26	0.25	0.7	0.43	0.53	0.44	0.08
Sacrum			0.92	0.4	0.22	0.32	0.16	0.3	0.93	-0.06	0.22	0.47	0.04	0.41	0.85	-0.05	0.34	0.82	0.04	0.22	0.81	0.21	0.52	0.65	-0.08	0.39	0.71	-0.01	0.34	0.56	0.08	0.15	0.63	0.17	0.51	0.58	0.02	0.43	0.8	0.02	0.5	0.99	-0.21	0.44	2.33	0.04	0.53	0.76	-0.48
Right Lateral Knee			0.38	-0.76	-0.68	0.52	-0.19	-1.37	0.68	-0.63	-0.91	0.39	-0.47	-0.6	0.47	-0.75	-0.97	0.41	-0.21	-4.71	0.31	-1.06	-0.78	0.68	-0.48	-1.09	0.94	-0.49	-0.5	0.64	-0.46	-0.6	0.19	-0.45	-0.49	0.91	-0.28	-0.7	0.79	-0.75	-0.98	0.23	-0.4	-1.02	0.58	-0.79	-1.12	0.46	-0.36
Right Medial Knee			0.53	0.45	0.07	0.81	0.43	-0.02	0.61	0.4	-0.23	0.57	0.98	-0.32	0.5	0.05	-0.21	0.66	0.34	-0.18	0.76	1.75	0.01	0.46	0.56	0.13	0.59	0.32	0.03	0.85	0.18	-0.35	0.25	0.45	0.18	0.44	0.56	-0.67	0.84	0.14	-0.34	0.39	0.22	-0.11	2.17	0.53	-0.37	0.42	0.06
Right Fibular Head			0.15	-0.21	-0.78	0.46	0.46	-1.14	0.49	-0.04	-1.46	0.31	0.09	-0.99	0.37	-0.23	-0.69	0.39	0.17	-0.88	0.08	-0.43	-1.22	0.6	0.03	-1.36	0.69	-0.01	-1.18	0.47	-0.21	-0.94	-0.01	-0.1	-0.73	0.48	-0.1	-1.03	0.6	-0.13	-1.08	0.01	0.22	-0.72	0.31	-0.02	-0.86	0.34	0.15
Right Lateral Malleolus			1.45	0.57	0.25	1.62	0.83	1	1.8	0.45	0.6	1.59	0.2	0.31	1.41	0.43	0.29	1.89	0.59	1.06	1.13	0.4	1.4	1.37	0.52	0.61	1.39	3.02	0.25	0.98	1.3	4.33	0.95	0.52	0.18	1.89	0.68	0.23	1.95	0.52	0.24	1.78	1.5	0.92	2.42	0.34	0.83	1.67	0.64
Right Medial Malleolus			0.92	0.59	0.2	0.7	0.87	0.22	0.89	0.88	0.12	0.98	0.92	-0.13	0.76	0.42	0.02	0.7	0.85	0.01	0.59	0.52	0.2	0.74	0.66	0.02	0.8	-0.35	0.24	0.42	0.4	-1.45	0.45	0.47	0.3	1.15	0.69	0.18	0.9	0.46	0.11	1.12	0.8	-0.04	1.38	0.71	-0.07	1.12	0.71
Right Tibial Tuberosity			1.19	-1.08	-0.48	1.22	-0.95	-0.43	1.14	-0.68	-0.63	0.86	-0.66	-0.22	0.78	-0.57	-0.46	0.55	-0.63	-0.42	0.44	-1.09	0.02	1.27	-0.45	-0.62	1.22	-0.84	-0.35	1.08	-0.25	-0.91	0.53	-0.85	-0.34	0.7	-0.49	-0.69	0.91	-0.51	-0.77	0.49	-0.67	-0.19	1.24	-0.6	-0.49	0.56	-0.52
Left Lateral Knee			0.73	0.06	-0.84	-0.18	0.06	-0.67	0.4	0.31	-0.64	0.29	-0.04	-0.66	0.55	0.15	-0.81	0.15	-0.02	-0.68	-0.03	-0.25	-0.81	0.43	0.05	-0.93	0.24	0.25	-0.54	-0.45	-0.06	-1.31	0.54	0.31	-0.67	0.22	0.08	-0.95	0.28	0.11	-0.61	0.09	0.34	-5.2	0.36	-0.38	-0.88	-0.05	0.17
Left Medial Knee			0.08	0.14	-0.64	-0.71	-0.17	-1.17	0.01	0.03	-1.14	-0.19	0.02	-1.26	0.01	0.02	-1.41	0.11	-0.51	-1.29	-0.35	-0.75	-0.97	-0.01	0.02	-1.1	-0.16	0.02	-0.98	-0.59	0.01	-1.39	0.01	0.08	-0.43	0.01	0	-1.24	0.01	0.04	-1.34	0.12	-0.29	-1.12	-0.32	0.78	-1.38	0.11	-0.33
Left Fibular Head			0.57	-0.11	-0.39	0.04	-0.07	-0.03	0.24	-0.09	-0.04	0.09	-0.67	-0.26	0.4	-0.1	-0.08	0.18	-0.15	-0.02	0.05	-0.23	-0.01	0.2	-0.14	-0.93	0.16	-0.17	-0.12	-0.27	0.36	-0.13	0.44	-0.01	-0.06	0.09	-0.06	-0.1	0.11	-0.06	-0.1	0.08	-0.04	0.13	0.33	-0.12	-0.31	0.04	0.08
Left Lateral Malleolus			-1.45	-0.94	0.07	-1.85	-1.61	-0.35	-1.76	-1.12	-0.04	-1.21	-1.11	-0.42	-1.31	-1.12	0.03	-1.83	-1.16	-0.19	-1.04	-0.47	-0.67	-1.34	-1.35	0.08	-1.21	-2.72	-0.42	-0.95	-0.39	-2.58	-0.85	-1.9	-0.37	-1.98	-1.04	-0.04	-1.85	-1.31	0.17	-1.66	-1.82	-0.23	-1.99	-1.54	-0.11	-1.56	-1.1
Left Medial Malleolus			-0.9	0.21	-0.65	-0.74	0.14	-0.64	-1.01	0.62	-0.5	-1.46	0.44	-0.47	-0.85	0.31	-0.55	-0.76	0.12	-0.68	-0.64	-0.08	-0.37	-0.91	0.38	-0.71	-0.96	-0.53	-0.69	-0.39	-0.35	-2.53	-0.53	-0.13	-0.67	-1.11	0.16	-0.55	-1.05	0.43	-0.64	-1.17	-0.04	-0.65	-1.57	0.13	-0.15	-1.11	-0.03
Left Tibial Tuberosity			0.45	0.58	-0.69	-0.07	-0.21	-1.01	0.21	0.13	-0.89	0.12	0	-0.56	0.31	0.1	-0.66	0.36	-0.02	-0.84	0.16	-0.19	-0.29	0.14	0.05	-0.82	0.2	0.11	-0.7	-0.12	-0.13	-0.61	0.37	0.09	-0.61	0.24	0.05	-1.04	0.16	0.11	-0.91	0.32	0.02	-0.6	0.21	-0.23	-0.71	0.28	0.08
Right Fifth Metatarsal Head			2.04	0.14	-1.41	0.67	0.08	-1.71	1.2	0.08	-1.12	1.05	0	-1.33	1.34	0.04	-1.28	1.21	0.07	-1.91	0.67	0.2	-1.88	1.09	0.01	-1.55	1.42	-0.51	-1.2	0.47	-0.16	-1.52	0.51	0	-1.05	1.3	-0.01	-0.82	1.54	0.07	-1.15	1.19	0.1	-1.66	1.61	0.24	-1.09	1.19	0.11
Right First Metatarsal Head			0.73	-0.52	-0.26	0.44	-0.5	-0.26	0.83	-0.62	-0.38	0.61	-0.26	-0.75	0.82	-0.43	-0.55	0.42	-0.44	-0.42	0.34	-0.49	-0.59	0.89	-0.34	-0.59	0.71	-1	-0.17	0.24	-0.37	-1.22	0.09	-0.51	-0.21	0.82	-0.47	-0.35	0.94	-0.54	-0.37	0.93	-0.1	-0.26	0.78	-0.49	-1.01	0.88	-0.16
Left Fifth Metatarsal Head			-2.11	-0.04	-0.58	-0.8	-0.23	-0.91	-1.08	-0.18	-0.58	-1.36	-0.36	-1.17	-1.3	-0.1	-0.62	-0.87	-0.42	-0.81	-0.57	0	-1.34	-1.51	-0.01	-0.77	-1.75	-0.71	-0.56	-0.54	-0.12	-0.97	-0.72	-0.04	-0.57	-2.16	-0.07	-0.42	-2.16	-0.02	-0.58	-1.22	0.01	-0.94	-1.19	-0.36	-0.68	-1.22	-0.08
Left First Metatarsal Head			-2.23	-0.63	-0.15	-0.97	-0.8	-0.21	-1.18	-0.55	-0.01	-1.69	-0.41	-0.19	-1.13	-0.55	-0.25	-1.04	-0.67	-0.07	-0.78	-0.5	-0.24	-1.93	-0.23	-0.14	-1.45	-0.55	-0.09	-0.8	-0.64	-0.72	-1.12	-0.51	-0.02	-1.34	-0.41	0.12	-1.66	-0.49	-0.12	-1.51	-0.44	-0.05	-0.99	-0.58	-0.01	-1.13	-0.49
[truncated: 37 more columns]

## Sheet: S010
			Marker/Coordinate	Left Greater Trochanter/Anteroposterior		Marker/Coordinate	Left Greater Trochanter/Vertical		Marker/Coordinate	Right Greater Trochanter/Anteroposterior		Marker/Coordinate	Right Greater Trochanter/Vertical		Marker/Coordinate	Right Lateral Knee/Anteroposterior		Marker/Coordinate	Right Lateral Knee/Vertical		Marker/Coordinate	Right Medial Knee/Anteroposterior		Marker/Coordinate	Right Medial Knee/Vertical		Marker/Coordinate	Right Lateral Malleolus/Anteroposterior		Marker/Coordinate	Right Lateral Malleolus/Vertical		Marker/Coordinate	Right Medial Malleolus/Anteroposterior		Marker/Coordinate	Right Medial Malleolus/Vertical		Marker/Coordinate	Left Lateral Knee/Anteroposterior		Marker/Coordinate	Left Lateral Knee/Vertical		Marker/Coordinate	Left Medial Knee/Anteroposterior		Marker/Coordinate	Left Medial Knee/Vertical
			Error (mm)	9.5		Error (mm)	17.83		Error (mm)	19.65		Error (mm)	29.11		Error (mm)	-0.82		Error (mm)	-29.2		Error (mm)	16.61		Error (mm)	-23.53		Error (mm)	-13.52		Error (mm)	0.53		Error (mm)	22.62		Error (mm)	26.54		Error (mm)	-19		Error (mm)	16.84		Error (mm)	-16.19		Error (mm)	2.2
Angles (deg) and Velocities (deg/sec)	Unaltered
	Left	Right	Left	Right		Left	Right		Left	Right		Left	Right		Left	Right		Left	Right		Left	Right		Left	Right		Left	Right		Left	Right		Left	Right		Left	Right		Left	Right		Left	Right		Left	Right		Left	Right
ANKLE DF PEAK ANGLE	24.28	21.96	24.28	21.96		24.28	21.96		24.28	21.96		24.28	21.96		24.28	21.89		24.28	22.02		24.28	23.3		24.28	22		24.28	23.05		24.28	21.96		24.28	20.13		24.28	22.01		22.78	21.96		24.26	21.96		23	21.96		24.28	21.96
ANKLE EVE PEAK ANGLE	-2.97	0.64	-2.97	0.64		-2.97	0.64		-2.97	0.64		-2.97	0.64		-2.97	0.63		-2.97	0.86		-2.97	0.79		-2.97	0.81		-2.97	0.76		-2.97	0.64		-2.97	0.36		-2.97	0.83		-3.38	0.64		-3.2	0.64		-3.33	0.64		-3	0.64
ANKLE EVE EXCURSION	-9.56	-7.61	-9.56	-7.61		-9.56	-7.61		-9.56	-7.61		-9.56	-7.61		-9.56	-7.62		-9.56	-7.61		-9.56	-7.48		-9.56	-7.61		-9.56	-7.45		-9.56	-7.61		-9.56	-7.72		-9.56	-7.61		-9.58	-7.61		-9.56	-7.61		-9.57	-7.61		-9.56	-7.61
ANKLE ROT PEAK ANGLE	1.06	-3.02	1.06	-3.02		1.06	-3.02		1.06	-3.02		1.06	-3.02		1.06	-3.01		1.06	-3.03		1.06	-3.23		1.06	-3.03		1.06	6.62		1.06	-3.01		1.06	12.68		1.06	-3.59		1.45	-3.02		1.06	-3.02		1.39	-3.02		1.06	-3.02
ANKLE ROT EXCURSION	-3.24	-4.46	-3.24	-4.46		-3.24	-4.46		-3.24	-4.46		-3.24	-4.46		-3.24	-4.45		-3.24	-4.47		-3.24	-4.65		-3.24	-4.46		-3.24	-4.61		-3.24	-4.46		-3.24	-4.15		-3.24	-4.47		-3.01	-4.46		-3.24	-4.46		-3.04	-4.46		-3.24	-4.46
KNEE FLEX PEAK ANGLE	-43.11	-38.92	-42.13	-38.57		-43.01	-38.93		-42.44	-36.76		-43.06	-38.99		-43.11	-38.79		-43.11	-39.08		-43.11	-41.54		-43.11	-39.05		-43.11	-37.12		-43.11	-38.92		-43.11	-31.64		-43.11	-39.15		-40.23	-38.92		-43.14	-38.92		-40.65	-38.92		-43.12	-38.92
KNEE ADD PEAK ANGLE	-7.41	-11.92	-7.29	-11.89		-7.47	-11.91		-7.33	-11.68		-7.44	-11.86		-7.41	-11.92		-7.41	-12.09		-7.41	-12.07		-7.41	-12.05		-7.41	-15.09		-7.41	-11.93		-7.41	-15.89		-7.41	-11.92		-7.09	-11.92		-7.2	-11.92		-7.14	-11.92		-7.38	-11.92
KNEE ADD EXCURSION	4.51	2.48	4.3	2.41		4.48	2.48		4.37	2.19		4.49	2.49		4.51	2.47		4.51	2.49		4.51	2.71		4.51	2.49		4.51	2.22		4.51	2.48		4.51	2		4.51	2.5		4.03	2.48		4.47	2.48		4.1	2.48		4.5	2.48
KNEE ABD PEAK ANGLE	-12.29	-17.31	-11.91	-17.3		-12.32	-17.3		-12.03	-17.18		-12.31	-17.25		-12.29	-17.31		-12.29	-17.43		-12.29	-17.28		-12.29	-17.4		-12.29	-23.31		-12.29	-17.32		-12.29	-26.34		-12.29	-17.11		-11.42	-17.31		-12.06	-17.31		-11.55	-17.31		-12.26	-17.31
KNEE ABD EXCURSION	-0.26	-2.77	-0.24	-2.83		-0.26	-2.77		-0.25	-3.23		-0.26	-2.75		-0.26	-2.78		-0.26	-2.72		-0.26	-2.39		-0.26	-2.73		-0.26	-5.95		-0.26	-2.77		-0.26	-8.64		-0.26	-2.56		-0.24	-2.77		-0.26	-2.77		-0.25	-2.77		-0.26	-2.77
KNEE ROT PEAK ANGLE	4.06	0.82	4.06	0.8		4.06	0.82		4.06	0.71		4.06	0.82		4.06	1.18		4.06	0.65		4.06	8.85		4.06	1.21		4.06	-6.93		4.06	0.81		4.06	-13.36		4.06	1.41		11.9	0.82		3.44	0.82		-4.04	0.82		4.1	0.82
KNEE ROT EXCURSION	14.32	14.16	14.39	14.15		14.33	14.16		14.37	14.09		14.32	14.15		14.32	14.16		14.32	14.23		14.32	14.16		14.32	14.21		14.32	15.73		14.32	14.16		14.32	16.21		14.32	14.13		14.32	14.16		14.23	14.16		14.32	14.16		14.3	14.16
HIP EXT PEAK ANGLE	-12.59	-12.59	-13.65	-12.93		-12.78	-12.58		-13.34	-14.67		-12.73	-12.52		-12.59	-12.67		-12.59	-12.54		-12.59	-11.8		-12.59	-12.56		-12.59	-12.99		-12.59	-12.59		-12.59	-13.15		-12.59	-12.59		-15.01	-12.59		-12.55	-12.59		-12.99	-12.59		-12.67	-12.59
HIP ADD PEAK ANGLE	19.26	16.77	19.15	16.79		19.31	16.76		19.18	16.87		19.29	16.7		19.26	16.89		19.26	16.61		19.26	19.19		19.26	16.82		19.26	16.75		19.26	16.77		19.26	16.77		19.26	16.77		21.83	16.77		19.05	16.77		16.5	16.77		19.28	16.77
HIP ADD EXCURSION	9.42	6.03	9.43	6.03		9.42	6.03		9.42	6.06		9.42	6.03		9.42	6.05		9.42	6		9.42	6.53		9.42	6.04		9.42	6.02		9.42	6.03		9.42	6.03		9.42	6.03		9.63	6.03		9.41	6.03		9.23	6.03		9.42	6.03
HIP ROT PEAK ANGLE	2.25	12.01	2.05	11.93		2.25	12.01		2.11	11.49		2.25	12.01		2.25	11.63		2.25	12.23		2.25	4.74		2.25	11.75		2.25	11.91		2.25	12.01		2.25	12.33		2.25	12.01		-6.23	12.01		2.69	12.01		9.3	12.01		2.19	12.01
HIP ROT EXCURSION	0	0	0	0		0	0		0	0		0	0		0	0		0	0		0	0		0	0		0	0		0	0		0	0		0	0		0	0		0	0		0	0		0	0
FOOT PROG ANGLE	-3.27	-14.98	-3.27	-14.98		-3.27	-14.98		-3.27	-14.98		-3.27	-14.98		-3.27	-14.98		-3.27	-14.98		-3.27	-14.98		-3.27	-14.98		-3.27	-14.83		-3.27	-14.98		-3.27	-15.29		-3.27	-14.98		-3.25	-14.98		-3.27	-14.98		-3.27	-14.98		-3.27	-14.98
FOOT ANG @HS	14.52	14.73	14.52	14.73		14.52	14.73		14.52	14.73		14.52	14.73		14.52	14.73		14.52	14.73		14.52	14.73		14.52	14.73		14.52	14.71		14.52	14.73		14.52	15		14.52	14.73		14.63	14.73		14.52	14.73		14.52	14.73		14.52	14.73
ANKLE EVE PEAK VEL	-138.84	-168.73	-139.32	-168.73		-138.84	-168.73		-139.32	-168.73		-139.32	-168.73		-138.84	-168.8		-138.84	-168.65		-138.84	-167.32		-138.84	-168.67		-138.84	-165.78		-138.84	-168.73		-138.84	-172.99		-138.84	-168.66		-140.74	-168.73		-139.36	-168.73		-141.1	-168.73		-139.32	-168.73
ANKLE ROT PEAK VEL	-85.13	-107.31	-84.9	-107.31		-85.13	-107.31		-84.9	-107.31		-84.9	-107.31		-85.13	-107.18		-85.13	-107.44		-85.13	-109.89		-85.13	-107.42		-85.13	-108.33		-85.13	-107.31		-85.13	-103.64		-85.13	-107.43		-81.51	-107.31		-84.85	-107.31		-82.04	-107.31		-84.9	-107.31
KNEE ABD PEAK VEL	-63.95	-83.36	-64.35	-84.06		-64	-83.33		-64.23	-88.33		-63.98	-83.22		-63.95	-83.51		-63.95	-82.9		-63.95	-80.74		-63.95	-82.99		-63.95	-105.71		-63.95	-83.38		-63.95	-122.57		-63.95	-81.88		-63.91	-83.36		-63.92	-83.36		-63.82	-83.36		-63.95	-83.36
KNEE ADD PEAK VEL	84.1	79.6	82.67	79.62		83.94	79.6		83.12	79.65		84.01	79.6		84.1	79.62		84.1	79.47		84.1	79.24		84.1	79.5		84.1	85.77		84.1	79.61		84.1	92.93		84.1	79.08		79.31	79.6		83.77	79.6		79.97	79.6		84.06	79.6
HIP ABD PEAK VEL	-92.8	-113.97	-93.31	-114.22		-92.83	-113.97		-93.15	-115.53		-92.82	-113.96		-92.8	-115.14		-92.8	-113		-92.8	-139.26		-92.8	-114.75		-92.8	-114.03		-92.8	-113.97		-92.8	-113.93		-92.8	-113.97		-120.5	-113.97		-91.34	-113.97		-69.31	-113.97		-92.98	-113.97
KNEE ROT PEAK VEL	176.97	177.25	176.52	177.41		176.96	177.23		176.67	178.15		176.96	177.15		176.97	177.28		176.97	178.25		176.97	177.12		176.97	178.05		176.97	191.86		176.97	177.29		176.97	201.42		176.97	176.94		177.89	177.25		176.15	177.25		178.18	177.25		176.86	177.25
HIP ROT PEAK VEL	27.24	15.91	27.66	15.93		27.12	15.95		27.53	16.12		27.17	16.11		27.24	15.92		27.24	16.04		27.24	16.09		27.24	16.02		27.24	15.91		27.24	15.91		27.24	14.65		27.24	15.91		29.15	15.91		27.32	15.91		28.51	15.91		27.25	15.91
			Marker/Coordinate	Left Greater Trochanter/Anteroposterior		Marker/Coordinate	Left Greater Trochanter/Vertical		Marker/Coordinate	Right Greater Trochanter/Anteroposterior		Marker/Coordinate	Right Greater Trochanter/Vertical		Marker/Coordinate	Right Lateral Knee/Anteroposterior		Marker/Coordinate	Right Lateral Knee/Vertical		Marker/Coordinate	Right Medial Knee/Anteroposterior		Marker/Coordinate	Right Medial Knee/Vertical		Marker/Coordinate	Right Lateral Malleolus/Anteroposterior		Marker/Coordinate	Right Lateral Malleolus/Vertical		Marker/Coordinate	Right Medial Malleolus/Anteroposterior		Marker/Coordinate	Right Medial Malleolus/Vertical		Marker/Coordinate	Left Lateral Knee/Anteroposterior		Marker/Coordinate	Left Lateral Knee/Vertical		Marker/Coordinate	Left Medial Knee/Anteroposterior		Marker/Coordinate	Left Medial Knee/Vertical
			Error (mm)	9.5		Error (mm)	17.83		Error (mm)	19.65		Error (mm)	29.11		Error (mm)	-0.82		Error (mm)	-29.2		Error (mm)	16.61		Error (mm)	-23.53		Error (mm)	-13.52		Error (mm)	0.53		Error (mm)	22.62		Error (mm)	26.54		Error (mm)	-19		Error (mm)	16.84		Error (mm)	-16.19		Error (mm)	2.2
IQRR Scores (unitless)
			Mediolateral	Anteroposterior	Vertical	Mediolateral	Anteroposterior	Vertical	Mediolateral	Anteroposterior	Vertical	Mediolateral	Anteroposterior	Vertical	Mediolateral	Anteroposterior	Vertical	Mediolateral	Anteroposterior	Vertical	Mediolateral	Anteroposterior	Vertical	Mediolateral	Anteroposterior	Vertical	Mediolateral	Anteroposterior	Vertical	Mediolateral	Anteroposterior	Vertical	Mediolateral	Anteroposterior	Vertical	Mediolateral	Anteroposterior	Vertical	Mediolateral	Anteroposterior	Vertical	Mediolateral	Anteroposterior	Vertical	Mediolateral	Anteroposterior	Vertical	Mediolateral	Anteroposterior
Right Iliac Crest			1.79	0.66	-0.68	1.12	0.73	-0.37	1.91	0.35	-0.8	2.05	0.78	-0.56	2.61	0.7	-0.54	2.87	0.86	-0.02	3.06	0.6	-0.31	2.1	1.11	-0.32	3.68	0.81	-0.45	1.86	0.78	-0.68	2.41	1.03	-0.24	1.8	0.3	-0.37	2.12	0.45	-0.37	1.32	0.7	-0.35	1.95	0.54	-0.65	1.84	0.82
Left Iliac Crest			0.46	-0.84	-0.82	1.48	-1.3	-0.34	0.23	-1.02	-0.78	0.82	-0.8	-0.33	0.65	-0.86	-0.56	0.83	-2.03	0.12	0.89	-0.8	-0.33	0.51	-1.35	-0.03	0.6	-1.22	-0.2	0.6	-0.71	-0.73	0.82	-1.22	-0.01	1.09	-1.16	-0.29	0.71	-1.41	-0.74	1.04	-1.23	-0.3	0.28	-0.86	-0.73	0.57	-0.71
Left Greater Trochanter			1.49	1.78	-0.02	1.96	1.61	0.67	1.45	1.66	0.4	1.39	2.22	-0.04	2.18	1.72	0.06	2.67	3.12	0.43	3.18	2.77	0.06	2.19	2.52	0.33	2.61	2.22	0.3	1.29	1.44	0.23	1.84	1.52	0.55	2.09	1.91	0.1	1.69	1.43	0.48	1.82	2.56	0.03	2.03	2.64	0.63	1.64	1.59
Right Greater Trochanter			0.09	-1.09	0.11	0.62	-0.99	-0.09	0.3	-0.44	0.25	0.46	-1.22	1.6	0.3	-1.29	0.01	0.57	-1.19	0.1	0.03	-0.99	0.04	0.31	-1.22	0.24	0.41	-1.01	0.2	0.16	-1.24	0.09	0.46	-1.08	0.36	0.53	-1.84	0.14	0.45	-1.98	0.49	0.37	-0.89	-0.06	0.25	-1.06	0.4	0.07	-1.86
Right Anterior Superior Iliac Spine			2.03	1.28	-1.03	1.39	0.64	-0.59	1.79	1.51	-0.86	1.75	1.48	-0.93	1.7	1.06	-1.16	1.69	1.38	-0.44	1.63	1.95	-1.09	1.76	1.92	-0.98	2.75	1.87	-1.16	1.41	1.35	-0.96	2.1	1.18	-1.16	1.7	0.78	-0.73	1.95	1.48	-0.99	1.76	0.4	-0.8	2.91	1.92	-0.62	1.73	1.31
Left Anterior Superior Iliac Spine			-1.48	0.09	-0.91	-0.71	-0.08	-0.52	-1.45	0.07	-0.79	-0.99	0.11	-0.99	-0.57	0.19	-0.93	-1.5	0.05	-0.43	-2.15	0.33	-0.94	-1.33	0.19	-0.76	-1.66	0.19	-0.95	-1.01	0.34	-0.77	-1.33	0.17	-0.97	-0.66	0.04	-1.22	-1.69	0.06	-0.64	-1.75	0.09	-0.82	-1.28	0.01	-0.56	-0.9	0.37
Right Posterior Superior Iliac Spine			1.72	-0.67	0.47	2.42	0.08	0.34	1.5	-0.48	0.69	2.89	-0.2	0.35	2.12	-0.53	0.39	2.35	-0.62	0.25	1.65	-1.17	0.73	1.66	-0.58	0.76	3.83	-0.44	0.28	1.98	-0.66	0.45	2.43	-0.3	0.43	2.6	-0.54	0.37	2.23	-0.42	0.33	2.13	-0.41	0.49	2.01	-0.68	0.43	2.02	-0.64
Left Posterior Superior Iliac Spine			1.75	-0.61	0.44	2.28	-0.44	0.56	1.41	-0.78	0.62	2.21	-0.59	0.42	3.09	-0.66	0.39	2.5	-1.57	0.62	2.53	-0.88	0.54	1.75	-1.14	0.72	2.91	-0.83	0.31	2.24	-0.77	0.49	3.66	-0.51	0.25	1.91	-0.79	0.52	1.83	-0.72	0.31	2.19	-0.5	0.54	1.85	-2.02	0.42	2.21	-0.72
Sacrum			1.85	-0.46	0.38	1.96	-0.01	0.03	1.57	-0.34	0.5	2.42	-0.04	0.04	2.15	-0.28	0.41	2.34	-0.46	0.12	1.78	-0.34	0.21	1.64	-0.45	0.2	4.1	-0.3	0.07	2.1	-0.24	0.45	3.26	-0.24	0.06	2.07	-0.88	0.2	1.83	-0.28	0.01	2.07	-0.18	0.1	1.95	-0.44	0.28	2.09	-0.55
Right Lateral Knee			0.08	-0.05	0	0.09	-0.14	0.09	-0.04	-0.39	0.09	0.08	-0.17	0.17	0.08	-0.47	0.23	0.48	-0.16	-1.83	0.07	-0.65	0.19	0.24	-0.17	0.46	0	-0.65	-0.1	0.01	-0.37	0.5	0.18	-0.46	-0.07	0.27	-0.08	0.11	0.36	0.04	0.09	0.52	-0.03	-0.02	0.07	0.37	0.15	0.08	-0.41
Right Medial Knee			-0.68	0	-0.12	-0.08	-0.16	-0.02	-0.68	0.07	0.08	-0.07	0.21	-0.08	-0.57	0.14	-0.02	-0.17	-0.57	0.19	-0.65	1.12	0.05	-0.15	-0.15	-1.89	-0.01	0.02	-0.44	-0.65	0.16	0.07	0.03	-0.12	-0.14	-0.12	0.07	-0.07	-0.24	0.1	0.03	-0.06	-0.02	0	-0.84	0.29	-0.02	-0.61	0.16
Right Fibular Head			-0.14	-0.15	-0.29	-0.14	-0.01	-0.49	-0.23	-0.23	-0.17	0	-0.1	-0.1	-0.23	-0.08	-0.01	0.15	0.26	0.09	-0.04	-0.35	-0.08	0.05	0.04	-0.19	-0.2	-0.07	-0.59	-0.26	-0.21	-0.01	-0.06	0.04	-0.65	0.04	0.16	-0.37	0.2	0.21	-0.02	0.18	0.11	-0.47	-0.19	0.25	-0.13	-0.17	-0.13
Right Lateral Malleolus			0.54	2.57	0.12	0.38	2.17	0.08	0.2	1.94	0.28	0.61	2.39	-0.04	0.62	1.8	0.17	0.44	1.98	-0.13	0.36	1.73	0.19	0.52	2.64	-0.16	0.34	0.29	0.05	0.49	3.86	0.25	0.42	0.56	-0.1	0.66	3.82	-2.44	0.68	2.45	0.06	0.47	1.47	0.07	0.57	2.13	0.21	0.97	2.04
Right Medial Malleolus			0.13	-0.18	-0.58	0.75	-0.54	-0.52	0.11	-0.52	-0.42	0.49	-0.54	-0.41	0.15	-0.53	-0.68	0.13	-0.58	-0.43	0.11	-0.39	-0.37	0.61	-0.88	-0.51	0.43	-0.01	-0.48	0.14	-0.45	-0.7	0.44	3.04	-0.38	0.28	-0.71	4.56	0.33	-0.57	-0.41	0.66	-0.58	-0.91	0.56	-0.79	-0.82	0.43	-0.33
Right Tibial Tuberosity			-1.67	-0.03	-0.1	-0.87	-0.22	0.03	-1.19	-0.19	-0.14	-0.69	-0.03	-0.45	-1.05	-0.03	-0.16	-0.89	-0.33	-0.06	-0.88	-0.22	-0.07	-0.99	-0.28	-0.07	-1.47	-0.03	-0.58	-1.88	-0.19	0.17	-1.34	-0.01	-0.36	-1.14	-0.04	-0.45	-0.68	0.04	-0.57	-1.22	-0.03	-0.1	-0.77	0	-0.52	-1.2	-0.03
Left Lateral Knee			1.85	-0.56	-0.54	1.51	-0.21	-0.78	1.72	-0.32	-0.28	1.84	-0.39	-0.99	1.86	-0.65	-0.65	3.24	-0.18	-0.63	1.5	-0.68	-0.92	1.96	-0.22	-0.64	2.46	-0.63	-1.12	1.62	-0.43	-0.47	2.98	-0.77	-0.71	2.82	-0.43	-0.5	1.16	-1.41	-0.63	1.77	-0.48	1.07	1.92	-0.15	-0.65	1.61	-0.24
Left Medial Knee			2.14	0.54	-0.44	1.61	0.62	-0.56	2	0.78	-0.16	1.55	1.33	-0.74	2.54	1.03	-0.43	1.98	0.82	-0.59	4.04	1.14	-0.44	2.05	0.89	-0.63	1.9	0.76	-1.32	2.64	1.3	-0.2	1.84	0.71	-0.83	1.41	0.68	-0.44	2.31	0.97	-0.68	2.03	0.68	-0.86	2.23	-0.36	-1.07	2.64	1.16
Left Fibular Head			2.33	-0.4	-0.35	1.55	-0.15	-0.64	2.01	-0.32	-0.51	1.53	-0.36	-0.56	2.21	-0.38	-0.4	3.24	-0.21	-0.48	1.92	-0.64	-0.32	1.71	-0.25	-0.68	2.3	-0.33	-1.36	1.55	-0.26	-0.26	3.3	-0.17	-0.47	2.32	-0.64	-0.44	1.13	-0.17	-0.79	1.78	-0.31	-0.77	2.02	-0.23	-0.77	1.89	-0.32
Left Lateral Malleolus			-0.49	-1.26	1.07	-0.39	-0.73	0.43	-0.13	-1.47	0.56	-0.58	-0.72	0.38	-0.59	-1.03	0.74	-0.35	-0.98	0.44	-0.23	-1.21	0.58	-0.51	-1.03	0.39	-0.33	-0.5	0.64	-0.48	-0.94	0.83	-0.38	-2.19	0.88	-0.71	-0.86	-1.07	-0.63	-1.4	0.58	-0.48	-1.08	0.56	-0.53	-1.47	0.46	-0.9	-1.23
Left Medial Malleolus			-0.18	-0.72	0.05	-0.62	-0.61	0.05	-0.17	-0.33	0.05	-0.45	-0.38	0	-0.15	-0.26	0.03	-0.34	-0.01	0.1	-0.17	-0.07	-0.02	-0.45	-0.16	-0.02	-0.56	0.4	0.05	-0.14	-0.62	0.03	-0.48	-0.38	-0.07	-0.38	-0.15	-2.42	-0.34	-0.58	0.19	-0.73	-0.39	0.54	-0.7	-0.6	0.13	-0.44	-0.36
Left Tibial Tuberosity			1.39	-0.58	0.04	1.44	-0.13	-0.04	1.04	-0.02	0.02	0.99	-0.03	-0.3	1.7	0.09	0.52	1.57	-0.17	-0.03	1.35	-0.24	0.2	1.34	-0.37	-0.14	1.45	0.03	-0.09	1.62	-0.04	0.16	1.56	-0.07	-0.37	1.02	-0.18	0.1	0.96	0.06	-0.13	1.02	-0.25	0	1.66	-0.05	-0.15	1.12	-0.04
Right Fifth Metatarsal Head			-0.04	0	1.2	-0.53	0.16	1.51	-0.25	0.07	0.94	-0.31	0.11	0.87	-0.27	0.22	0.67	-0.4	0.14	1.17	-0.4	0.02	1.82	-0.16	0.08	1.13	-0.22	0.31	0.65	-0.26	0.34	0.97	-0.27	-0.34	0.75	-0.05	0.01	0.52	-0.13	0	0.79	0.08	-0.01	0.67	-0.08	0	1.1	-0.12	0
Right First Metatarsal Head			-0.53	-0.26	1.28	-0.65	-0.25	0.47	-0.82	0.05	0.84	-0.51	-0.01	0.58	-0.49	-0.41	0.43	-1.2	-0.24	1.09	-0.85	-0.12	0.54	-0.58	-0.23	1.14	-0.32	0.57	0.43	-0.39	0.03	1.04	-0.64	-1.19	0.5	-0.68	-0.24	-0.15	-0.42	-0.39	0.52	-0.4	-0.21	0.47	-0.49	0.01	0.74	-0.39	-0.27
Left Fifth Metatarsal Head			-0.84	-1.73	0.35	-0.65	-1.02	0.48	-0.53	-2.17	0.5	-0.49	-0.87	0.55	-0.32	-1.14	0.16	-0.54	-1.19	0.91	-0.57	-1.11	0.65	-0.72	-1.23	0.72	-0.7	-0.52	0.35	-0.36	-1.25	0.39	-0.75	-1.4	0.05	-0.69	-1.41	-0.63	-1.1	-1.09	0.54	-0.97	-1	0.21	-1.35	-1.88	0.56	-0.72	-1.19
Left First Metatarsal Head			-1.07	-0.21	1.58	-0.65	0.04	1.24	-0.48	0.32	0.97	-0.48	0.07	1.21	-0.44	0.14	0.72	-0.89	0.24	3.4	-0.54	-0.16	1.07	-0.63	-0.06	2.3	-0.43	0.39	1.19	-0.53	0.01	1.24	-0.68	-0.06	1.13	-0.7	0.44	0.12	-0.47	-0.08	0.88	-1.03	-0.11	1.15	-1.02	-0.1	1.94	-0.73	-0.16
[truncated: 37 more columns]

[truncated: 401 more sheets: S011, S012, S013, S014, S015, S016, S017, S018, S019, S020, S021, S022, S023, S024, S025, S026, S027, S028, S029, S030 …]
